# Supplementary material for: Analysis of intracellular and intercellular crosstalk from omics data
Source: PLoS One. 2025 Oct 22;20(10):e0334981. doi: 10.1371/journal.pone.0334981 (PMC12543113; doi:10.1371/journal.pone.0334981)
Supplement: S2 File — (XLSX) [file pone.0334981.s002.xlsx]

## Sheet: S2 Table
p_val	avg_log2FC	pct.1	pct.2	p_val_adj	cluster	gene	p_adj_BH	score	cell_type
0	7.5167	0.976	0.454	0	4	IGKC	0	1	Plasma_cells
0	7.41165	0.728	0.208	0	4	IGLC2	0	0.986025	Plasma_cells
0	7.21175	0.726	0.15	0	4	IGLC3	0	0.959431	Plasma_cells
0	6.9389	0.918	0.168	0	4	IGHG1	0	0.923132	Plasma_cells
0	6.49277	0.906	0.118	0	4	IGHG3	0	0.86378	Plasma_cells
0	6.29404	0.486	0.138	0	4	IGHA1	0	0.837341	Plasma_cells
0	6.17548	0.914	0.055	0	5	COL1A1	0	0.821568	CAF
0	5.95847	0.944	0.058	0	5	COL1A2	0	0.792699	CAF
0	5.92662	0.917	0.042	0	5	COL3A1	0	0.78846	CAF
0	5.81054	0.605	0.039	0	4	IGHGP	0	0.773017	Plasma_cells
0	5.36981	0.571	0.132	0	3	SPP1	0	0.714385	TAM
0	5.22306	0.904	0.06	0	3	LYZ	0	0.694862	TAM
0	5.09944	0.848	0.076	0	5	LUM	0	0.678415	CAF
0	5.08575	0.831	0.017	0	5	DCN	0	0.676593	CAF
0	4.95495	0.86	0.055	0	4	IGHG4	0	0.659193	Plasma_cells
0	4.92775	0.598	0.045	0	4	JCHAIN	0	0.655574	Plasma_cells
0	4.66236	0.367	0.034	0	1	GNLY	0	0.620267	Tcells
0	4.57423	0.883	0.062	0	5	SPARC	0	0.608543	CAF
0	4.39776	0.984	0.04	0	4	MZB1	0	0.585066	Plasma_cells
0	4.39765	0.457	0.019	0	4	IGHG2	0	0.585051	Plasma_cells
0	4.38552	0.58	0.017	0	7	PTGDS	0	0.583437	DC
0	4.20835	0.548	0.011	0	5	POSTN	0	0.559867	CAF
0	4.1361	0.655	0.03	0	3	C1QA	0	0.550255	TAM
6.82791e-258	5.19604	0.258	0.058	1.0517e-253	4	IGHM	1.84232e-257	0.54974	Plasma_cells
0	4.12531	0.611	0.026	0	3	C1QB	0	0.54882	TAM
0	4.12146	0.601	0.258	0	3	APOE	0	0.548307	TAM
0	4.06781	0.901	0.244	0	5	TIMP1	0	0.54117	CAF
0	4.06298	0.881	0.097	0	8	A2M	0	0.540527	Endothelial
0	4.06117	0.79	0.029	0	8	SPARCL1	0	0.540287	Endothelial
0	4.05318	0.447	0.007	0	8	FABP4	0	0.539223	Endothelial
0	4.02782	0.609	0.09	0	1	CCL5	0	0.53585	Tcells
0	4.02685	0.922	0.08	0	8	HSPG2	0	0.535721	Endothelial
0	4.00577	0.977	0.382	0	3	HLA-DRA	0	0.532917	TAM
0	4.00496	0.935	0.234	0	8	IGFBP7	0	0.532808	Endothelial
0	3.91439	0.792	0.003	0	8	VWF	0	0.52076	Endothelial
0	3.87104	0.788	0.019	0	5	COL6A3	0	0.514993	CAF
0	3.86779	0.744	0.067	0	5	CCDC80	0	0.51456	CAF
0	3.85255	0.907	0.067	0	5	COL6A2	0	0.512532	CAF
0	3.82329	0.824	0.061	0	8	COL4A1	0	0.508639	Endothelial
0	3.79869	0.894	0.076	0	5	COL6A1	0	0.505366	CAF
0	3.77998	0.576	0.056	0	3	APOC1	0	0.502878	TAM
0	3.77953	0.569	0.125	0	3	RNASE1	0	0.502818	TAM
0	3.77927	0.847	0.162	0	5	FN1	0	0.502784	CAF
2.17237e-282	4.27438	0.173	0.025	3.3461e-278	4	IGHA2	6.18869e-282	0.495338	Plasma_cells
0	3.71149	0.842	0.218	0	5	IGFBP7	0	0.493766	CAF
0	3.70581	0.938	0.063	0	3	TYROBP	0	0.49301	TAM
0	3.70276	0.998	0.932	0	3	FTL	0	0.492605	TAM
0	3.69672	0.917	0.063	0	3	FCER1G	0	0.491802	TAM
0	3.65935	0.758	0.012	0	6	MS4A1	0	0.486829	Bcells
0	3.65835	0.572	0.007	0	5	SFRP2	0	0.486697	CAF
0	3.62809	0.798	0.021	0	5	AEBP1	0	0.482671	CAF
0	3.52597	0.769	0.045	0	5	RARRES2	0	0.469085	CAF
0	3.52116	0.865	0.029	0	3	AIF1	0	0.468446	TAM
0	3.51921	0.797	0.014	0	5	COL5A2	0	0.468186	CAF
0	3.51016	0.446	0.024	0	1	GZMA	0	0.466981	Tcells
0	3.47395	0.717	0.02	0	8	COL15A1	0	0.462165	Endothelial
0	3.46844	0.94	0.055	0	7	PLAC8	0	0.461432	DC
0	3.45808	0.903	0.267	0	3	HLA-DPA1	0	0.460053	TAM
0	3.42643	0.936	0.077	0	7	GZMB	0	0.455843	DC
0	3.37148	0.524	0.043	0	3	CXCL8	0	0.448532	TAM
0	3.36129	0.688	0.032	0	1	CD3D	0	0.447177	Tcells
0	3.36069	0.976	0.529	0	3	CD74	0	0.447097	TAM
0	3.34978	0.897	0.084	0	8	SPARC	0	0.445646	Endothelial
0	3.34941	0.583	0.014	0	3	C1QC	0	0.445596	TAM
0	3.34549	0.705	0.035	0	1	CD2	0	0.445075	Tcells
0	3.34287	0.889	0.235	0	3	HLA-DPB1	0	0.444726	TAM
0	3.33645	0.711	0.05	0	8	AQP1	0	0.443871	Endothelial
0	3.31466	0.448	0.036	0	1	NKG7	0	0.440973	Tcells
0	3.28953	0.686	0.104	0	5	CTGF	0	0.437629	CAF
0	3.26139	0.799	0.017	0	8	GNG11	0	0.433886	Endothelial
0	3.26007	0.648	0.036	0	1	TRAC	0	0.43371	Tcells
0	3.25687	0.809	0.062	0	5	SERPINF1	0	0.433285	CAF
0	3.23788	0.945	0.407	0	5	CALD1	0	0.430758	CAF
0	3.23382	0.908	0.332	0	3	HLA-DRB1	0	0.430219	TAM
0	3.23255	0.271	0.098	0	5	CFD	0	0.430049	CAF
0	3.22888	0.181	0.017	0	3	CCL18	0	0.429561	TAM
0	3.22296	0.96	0.065	0	7	JCHAIN	0	0.428774	DC
0	3.2213	0.733	0.104	0	3	C15orf48	0	0.428553	TAM
0	3.21852	0.832	0.066	0	8	ENG	0	0.428183	Endothelial
0	3.21156	0.734	0.019	0	5	CTSK	0	0.427256	CAF
0	3.20368	0.692	0.003	0	8	PLVAP	0	0.426208	Endothelial
0	3.19888	0.789	0.372	0	3	CTSD	0	0.425569	TAM
0	3.18464	0.954	0.205	0	7	TCF4	0	0.423675	DC
0	3.18252	0.824	0.112	0	5	C1R	0	0.423393	CAF
0	3.17593	0.807	0.087	0	8	COL4A2	0	0.422517	Endothelial
0	3.17518	0.315	0.022	0	5	MMP11	0	0.422417	CAF
0	3.1673	0.68	0.022	0	5	MMP2	0	0.421369	CAF
0	3.16419	0.919	0.157	0	7	IRF7	0	0.420955	DC
6.39503e-305	3.33357	0.171	0.018	9.85027e-301	5	PLA2G2A	1.90754e-304	0.417236	CAF
0	3.11846	0.741	0.102	0	3	HLA-DQA1	0	0.414871	TAM
0	3.11719	0.7	0.124	0	5	TAGLN	0	0.414702	CAF
0	3.11265	0.653	0.017	0	3	FCGR3A	0	0.414099	TAM
0	3.09996	0.155	0.014	0	1	CXCL13	0	0.412411	Tcells
0	3.09551	0.821	0.129	0	1	CD52	0	0.411819	Tcells
0	3.08854	0.427	0.011	0	3	IL1B	0	0.41089	TAM
0	3.08335	0.879	0.051	0	7	IRF8	0	0.4102	DC
0	3.08014	0.888	0.407	0	3	CTSB	0	0.409773	TAM
0	3.07645	0.777	0.1	0	5	IGFBP4	0	0.409282	CAF
0	3.04739	0.784	0.058	0	8	PECAM1	0	0.405417	Endothelial
0	3.03008	0.869	0.173	0	5	NNMT	0	0.403114	CAF
0	2.98745	0.899	0.206	0	8	TCF4	0	0.397441	Endothelial
0	2.9841	0.983	0.503	0	4	XBP1	0	0.396996	Plasma_cells
1.72606e-275	3.50113	0.121	0.005	2.65865e-271	4	IGLL5	4.85194e-275	0.395783	Plasma_cells
0	2.95228	0.682	0.039	0	3	CD14	0	0.392764	TAM
0	2.93798	0.338	0.086	0	1	CCL4	0	0.39086	Tcells
0	3.04095	0.786	0.129	2.54019e-308	7	GPR183	0	0.390116	DC
0	2.93161	0.446	0.079	0	5	ACTA2	0	0.390014	CAF
0	2.9286	0.727	0.03	0	8	CD93	0	0.389612	Endothelial
0	2.91357	0.797	0.089	0	8	RAMP2	0	0.387613	Endothelial
0	2.91249	0.64	0.068	0	5	TIMP3	0	0.387469	CAF
0	2.91203	0.813	0.202	0	5	BGN	0	0.387409	CAF
0	2.90699	0.73	0.061	0	8	SPRY1	0	0.386738	Endothelial
0	2.88505	0.751	0.021	0	8	EGFL7	0	0.383819	Endothelial
0	2.87277	0.748	0.33	0	1	IL32	0	0.382185	Tcells
0	2.84612	0.843	0.11	0	5	SERPING1	0	0.378639	CAF
0	2.84137	0.613	0.118	0	3	CTSL	0	0.378008	TAM
0	2.83812	0.633	0.042	0	6	CD79A	0	0.377575	Bcells
0	2.83675	0.749	0.021	0	5	PCOLCE	0	0.377393	CAF
0	2.8359	0.495	0.003	0	7	TCL1A	0	0.37728	DC
0	2.83098	0.822	0.177	0	5	C1S	0	0.376625	CAF
0	2.82768	0.299	0.005	0	4	IGLC6	0	0.376187	Plasma_cells
0	2.82194	0.43	0.066	0	1	IL7R	0	0.375424	Tcells
0	2.81667	0.534	0.028	0	1	TRBC2	0	0.374722	Tcells
0	2.80144	0.864	0.154	0	3	CTSS	0	0.372695	TAM
0	2.79799	0.823	0.355	0	3	GLUL	0	0.372237	TAM
0	2.79705	0.312	0.037	0	3	CXCL10	0	0.372111	TAM
0	2.79535	0.421	0.019	0	1	TRBC1	0	0.371885	Tcells
0	2.79196	0.611	0.026	0	5	THBS2	0	0.371435	CAF
0	2.78657	0.763	0.187	0	3	HLA-DQB1	0	0.370717	TAM
0	2.78058	0.617	0.005	0	5	THY1	0	0.369921	CAF
0	2.77912	0.565	0.027	0	5	C11orf96	0	0.369726	CAF
0	2.77324	0.921	0.534	0	3	PSAP	0	0.368944	TAM
0	2.77318	0.658	0.001	0	8	ADGRL4	0	0.368936	Endothelial
0	2.7557	0.579	0.086	0	1	CD69	0	0.36661	Tcells
0	2.74528	0.992	0.737	0	4	SSR4	0	0.365224	Plasma_cells
0	2.74442	0.742	0.063	0	5	FSTL1	0	0.36511	CAF
0	2.7425	0.946	0.412	0	5	IFITM3	0	0.364854	CAF
0	2.74184	0.739	0.033	0	3	CD68	0	0.364767	TAM
0	2.74131	0.694	0.187	0	8	PRCP	0	0.364696	Endothelial
0	2.73719	0.85	0.262	0	3	CTSZ	0	0.364148	TAM
0	2.7008	0.675	0.009	0	8	RAMP3	0	0.359306	Endothelial
0	2.70018	0.636	0.019	0	3	MS4A6A	0	0.359224	TAM
0	2.69763	0.767	0.158	0	5	VCAN	0	0.358885	CAF
0	2.69682	0.474	0.081	0	5	C3	0	0.358778	CAF
0	2.69577	0.83	0.18	0	6	CD37	0	0.358638	Bcells
0	2.68072	0.773	0.205	0	0	KRT19	0	0.356635	Cancer_epi
2.49426e-296	2.93061	0.317	0.001	3.84191e-292	8	ACKR1	7.31541e-296	0.356435	Endothelial
0	2.67736	0.303	0.027	0	1	GZMB	0	0.356189	Tcells
0	2.66909	0.566	0.046	0	8	SLC9A3R2	0	0.355088	Endothelial
0	2.66821	0.678	0.134	0	5	FBLN1	0	0.354971	CAF
0	2.64155	0.461	0.022	0	1	CD7	0	0.351425	Tcells
0	2.64051	0.631	0.259	0	5	CTHRC1	0	0.351285	CAF
0	2.63863	0.429	0.021	0	5	SPARCL1	0	0.351036	CAF
0	2.63854	0.671	0.096	0	8	CAV1	0	0.351023	Endothelial
0	2.63768	0.753	0.012	0	7	PLD4	0	0.350909	DC
0	2.61508	0.55	0.014	0	5	CXCL12	0	0.347902	CAF
0	2.61235	0.55	0.049	0	3	CCL3	0	0.347539	TAM
0	2.61052	0.661	0.041	0	5	PRSS23	0	0.347296	CAF
0	2.60534	0.904	0.164	0	3	LAPTM5	0	0.346607	TAM
0	2.60518	0.591	0.039	0	8	PODXL	0	0.346586	Endothelial
0	2.60192	0.377	0.063	0	3	CCL2	0	0.346152	TAM
0	2.59355	0.49	0.098	0	1	LTB	0	0.345039	Tcells
0	2.57834	0.521	0.009	0	6	BANK1	0	0.343016	Bcells
0	2.56294	0.78	0.144	0	8	NPDC1	0	0.340966	Endothelial
0	2.54104	0.542	0.023	0	5	COL12A1	0	0.338053	CAF
0	2.53996	0.852	0.349	0	3	GRN	0	0.33791	TAM
0	2.53899	0.34	0.019	0	5	IGF1	0	0.33778	CAF
4.29538e-304	2.70251	0.346	0.079	6.61617e-300	5	CXCL14	1.27905e-303	0.337331	CAF
0	2.53022	0.509	0.117	0	0	KRT15	0	0.336614	Cancer_epi
0	2.52588	0.844	0.233	0	7	TSPAN13	0	0.336036	DC
0	2.52117	0.488	0.021	0	1	CD3G	0	0.33541	Tcells
0	2.51855	0.84	0.116	0	2	UBE2C	0	0.335061	Cancer_epi_cycling
0	2.51594	0.751	0.024	0	7	SPIB	0	0.334714	DC
0	2.51133	0.613	0.002	0	7	LILRA4	0	0.3341	DC
0	2.50704	0.612	0.005	0	8	CALCRL	0	0.33353	Endothelial
0	2.50674	0.721	0.153	0	1	PTPRC	0	0.333489	Tcells
0	2.49986	0.761	0.072	0	7	CLIC3	0	0.332575	DC
0	2.49759	0.702	0.12	0	8	HYAL2	0	0.332272	Endothelial
0	2.49617	0.83	0.221	0	7	CCDC50	0	0.332083	DC
0	2.49461	0.834	0.235	0	7	BCL11A	0	0.331876	DC
0	2.48865	0.725	0.071	0	8	EPAS1	0	0.331083	Endothelial
0	2.48146	0.616	0.025	0	5	FBN1	0	0.330126	CAF
0	2.47221	0.523	0.007	0	5	MEG3	0	0.328896	CAF
0	2.44925	0.273	0.016	0	1	GZMK	0	0.325842	Tcells
0	2.44714	0.647	0.146	0	1	HCST	0	0.32556	Tcells
0	2.44233	0.78	0.21	0	8	CRIP2	0	0.324921	Endothelial
0	2.44077	0.65	0.021	0	3	FCGR2A	0	0.324714	TAM
0	2.44038	0.706	0.211	0	5	MYL9	0	0.324661	CAF
0	2.43828	0.929	0.163	0	7	ALOX5AP	0	0.324382	DC
0	2.42763	0.593	0.003	0	8	CD34	0	0.322964	Endothelial
0	2.41796	0.883	0.53	0	8	FKBP1A	0	0.321679	Endothelial
0	2.41448	0.861	0.392	0	2	HIST1H4C	0	0.321216	Cancer_epi_cycling
0	2.40672	0.469	0.035	0	3	HMOX1	0	0.320183	TAM
0	2.38741	0.826	0.178	0	2	PCLAF	0	0.317615	Cancer_epi_cycling
0	2.37489	0.956	0.503	0	7	HERPUD1	0	0.315948	DC
0	2.3685	0.659	0.022	0	3	CYBB	0	0.315098	TAM
0	2.3682	0.52	0.001	0	8	PCDH17	0	0.315059	Endothelial
0	2.36761	0.678	0.031	0	5	PRRX1	0	0.314981	CAF
0	2.36506	0.359	0.037	0	3	CXCL3	0	0.314641	TAM
0	2.36499	0.611	0.031	0	5	CRISPLD2	0	0.314631	CAF
0	2.3627	0.632	0.203	0	1	CORO1A	0	0.314326	Tcells
0	2.36146	0.78	0.147	0	7	UGCG	0	0.314162	DC
0	2.3607	0.53	0.16	0	8	INSR	0	0.314061	Endothelial
0	2.34734	0.9	0.14	0	4	FKBP11	0	0.312284	Plasma_cells
3.41214e-308	2.46136	0.757	0.094	5.25572e-304	7	PLEK	1.02293e-307	0.311387	DC
0	2.32767	0.64	0.367	0	1	CXCR4	0	0.309666	Tcells
0	2.31158	0.545	0.001	0	8	CDH5	0	0.307527	Endothelial
0	2.29346	0.948	0.278	0	3	SRGN	0	0.305115	TAM
0	2.29226	0.836	0.082	0	7	SERPINF1	0	0.304955	DC
0	2.29005	0.544	0.103	0	3	HLA-DRB5	0	0.304661	TAM
0	2.40022	0.918	0.427	1.00713e-304	8	IFITM3	0	0.304361	Endothelial
0	2.28671	0.516	0.006	0	5	COL5A1	0	0.304217	CAF
0	2.28208	0.6	0.026	0	5	HTRA1	0	0.303601	CAF
0	2.27195	0.492	0.117	0	6	MEF2C	0	0.302253	Bcells
0	2.2715	0.654	0.065	0	8	VWA1	0	0.302194	Endothelial
0	2.27128	0.337	0.026	0	3	MMP9	0	0.302165	TAM
0	2.25095	0.256	0.014	0	3	CXCL9	0	0.29946	TAM
0	2.2399	0.661	0.039	0	7	MPEG1	0	0.29799	DC
0	2.2386	0.326	0.047	0	3	G0S2	0	0.297817	TAM
0	2.23108	0.506	0.006	0	3	OLR1	0	0.296817	TAM
0	2.22992	0.578	0.01	0	7	LINC00996	0	0.296662	DC
0	2.22979	0.823	0.181	0	7	ITM2C	0	0.296645	DC
0	2.21689	0.67	0.362	0	1	TSC22D3	0	0.294929	Tcells
0	2.21504	0.449	0.018	0	1	CD3E	0	0.294682	Tcells
0	2.20813	0.567	0.009	0	3	MS4A7	0	0.293763	TAM
0	2.20252	0.432	0.066	0	3	CXCL2	0	0.293017	TAM
0	2.19622	0.596	0.016	0	3	MNDA	0	0.292179	TAM
0	2.19573	0.654	0.075	0	8	ARHGAP29	0	0.292113	Endothelial
0	2.19567	0.661	0.023	0	3	LST1	0	0.292105	TAM
0	2.19058	0.39	0.001	0	8	APLNR	0	0.291429	Endothelial
0	2.18841	0.556	0.192	0	1	EVL	0	0.29114	Tcells
0	2.18497	0.546	0.018	0	3	FGL2	0	0.290683	TAM
0	2.16918	0.508	0.051	0	5	THBS1	0	0.288582	CAF
0	2.16825	0.499	0.001	0	8	EMCN	0	0.288458	Endothelial
0	2.16469	0.766	0.292	0	3	NAMPT	0	0.287984	TAM
0	2.15956	0.787	0.539	0	6	TXNIP	0	0.287302	Bcells
0	2.15773	0.56	0.189	0	3	GPNMB	0	0.287059	TAM
0	2.15744	0.873	0.466	0	7	PPP1R14B	0	0.287019	DC
0	2.15499	0.749	0.234	0	6	HLA-DQB1	0	0.286693	Bcells
0	2.1523	0.275	0.013	0	5	PTGDS	0	0.286336	CAF
0	2.14871	0.622	0.003	0	7	SMPD3	0	0.285859	DC
0	2.14752	0.701	0.082	0	7	SLC15A4	0	0.2857	DC
0	2.13156	0.575	0.18	0	1	RGS1	0	0.283577	Tcells
0	2.12798	0.392	0.022	0	6	TNFRSF13C	0	0.2831	Bcells
0	2.13379	0.744	0.077	0	7	RNASE6	0	0.282605	DC
0	2.12355	0.231	0.01	0	1	KLRB1	0	0.282512	Tcells
0	2.11461	0.528	0.01	0	8	ADAMTS9	0	0.281322	Endothelial
0	2.09725	0.952	0.681	0	5	LGALS1	0	0.279012	CAF
0	2.09646	0.368	0.028	0	1	CST7	0	0.278908	Tcells
0	2.09473	0.524	0.188	0	1	TNFAIP3	0	0.278677	Tcells
0	2.07701	0.713	0.273	0	8	PDLIM1	0	0.27632	Endothelial
0	2.07614	0.566	0.004	0	8	ESAM	0	0.276203	Endothelial
0	2.07531	0.661	0.193	0	3	SGK1	0	0.276093	TAM
0	2.05888	0.503	0.001	0	8	ECSCR	0	0.273907	Endothelial
0	2.05594	0.542	0.208	0	6	CD83	0	0.273516	Bcells
0	2.05523	0.534	0.289	0	3	PLIN2	0	0.273422	TAM
0	2.05343	0.913	0.331	0	2	CKS1B	0	0.273182	Cancer_epi_cycling
0	2.05319	0.503	0.06	0	5	COL18A1	0	0.273151	CAF
0	2.04902	0.787	0.363	0	3	SOD2	0	0.272596	TAM
0	2.04593	0.525	0.145	0	3	FN1	0	0.272185	TAM
0	2.03055	0.906	0.573	0	3	NPC2	0	0.270138	TAM
0	2.0278	0.55	0.011	0	5	EMILIN1	0	0.269772	CAF
0	2.024	0.547	0.004	0	5	PDGFRB	0	0.269267	CAF
0	2.02306	0.574	0.019	0	5	CFH	0	0.269142	CAF
0	2.02232	0.902	0.288	0	6	HLA-DPB1	0	0.269044	Bcells
0	2.02218	0.399	0.027	0	1	LCK	0	0.269025	Tcells
0	2.0214	0.466	0.004	0	5	PLAC9	0	0.268921	CAF
0	2.01973	0.992	0.43	0	6	HLA-DRA	0	0.268699	Bcells
0	2.01148	0.492	0.1	0	1	RAC2	0	0.267601	Tcells
0	2.01013	0.613	0.02	0	7	IL3RA	0	0.267422	DC
0	2.01011	0.923	0.382	0	2	HMGB2	0	0.267419	Cancer_epi_cycling
0	2.00931	0.348	0.001	0	5	ASPN	0	0.267313	CAF
0	2.00516	0.999	0.974	0	3	FTH1	0	0.266761	TAM
0	2.00045	0.461	0.013	0	3	SLC11A1	0	0.266135	TAM
1.92609e-273	2.37181	0.402	0.19	2.96675e-269	5	APOD	5.38933e-273	0.26612	CAF
0	1.99805	0.614	0.245	0	1	IFITM2	0	0.265815	Tcells
0	1.99775	0.459	0.002	0	7	SCT	0	0.265775	DC
0	1.99759	0.488	0.014	0	8	NOTCH4	0	0.265753	Endothelial
0	1.98805	0.499	0.001	0	8	CLEC14A	0	0.264484	Endothelial
0	1.98705	0.437	0.048	0	5	SULF1	0	0.264352	CAF
0	1.98416	0.46	0.005	0	3	CD163	0	0.263967	TAM
0	1.98385	0.437	0.018	0	5	FGF7	0	0.263926	CAF
0	1.97909	0.713	0.208	0	5	TIMP2	0	0.263292	CAF
0	1.97714	0.206	0.002	0	5	SFRP4	0	0.263033	CAF
0	1.97623	0.9	0.319	0	6	HLA-DPA1	0	0.262912	Bcells
1.39894e-274	2.3309	0.746	0.119	2.15479e-270	8	IGFBP4	3.92606e-274	0.262622	Endothelial
0	1.9725	0.929	0.563	0	7	SPCS1	0	0.262416	DC
0	1.97047	0.689	0.377	0	3	MARCKS	0	0.262146	TAM
0	1.9621	0.501	0.025	0	5	CPE	0	0.261032	CAF
0	1.96061	0.964	0.482	0	2	STMN1	0	0.260833	Cancer_epi_cycling
0	1.96054	0.767	0.377	0	5	TPM2	0	0.260825	CAF
0	1.95331	0.264	0.001	0	5	WISP2	0	0.259862	CAF
0	1.9494	0.505	0.003	0	8	ADGRF5	0	0.259343	Endothelial
0	1.99377	0.73	0.198	0	8	SPTBN1	0	0.259075	Endothelial
0	1.94435	0.252	0.014	0	1	KLRD1	0	0.25867	Tcells
0	1.93639	0.947	0.699	0	5	CD63	0	0.257612	CAF
0	1.93057	0.555	0.027	0	3	SERPINA1	0	0.256837	TAM
0	1.9295	0.651	0.177	0	3	PLAUR	0	0.256695	TAM
0	1.92151	0.34	0.016	0	1	CD247	0	0.255632	Tcells
0	1.9214	0.506	0.14	0	1	GMFG	0	0.255617	Tcells
0	1.91798	0.652	0.275	0	1	ARHGDIB	0	0.255163	Tcells
6.40143e-286	2.17364	0.627	0.041	9.86012e-282	8	HTRA1	1.83633e-285	0.255053	Endothelial
0	1.91546	0.379	0.005	0	5	COL14A1	0	0.254827	CAF
0	1.91486	0.36	0.059	0	6	POU2F2	0	0.254747	Bcells
0	1.91226	0.712	0.091	0	3	ITGB2	0	0.254401	TAM
0	1.91195	0.361	0.042	0	1	ITM2A	0	0.25436	Tcells
0	1.90444	0.288	0.003	0	5	COL11A1	0	0.253361	CAF
0	1.90232	0.686	0.232	0	3	FCGRT	0	0.25308	TAM
0	1.90013	0.937	0.378	0	6	HLA-DRB1	0	0.252788	Bcells
0	1.89584	0.731	0.461	0	5	FOSB	0	0.252217	CAF
0	1.89574	0.965	0.483	0	4	HERPUD1	0	0.252203	Plasma_cells
0	1.89573	0.422	0.078	0	1	ACAP1	0	0.252203	Tcells
0	1.89362	0.335	0.095	0	1	DUSP4	0	0.251922	Tcells
3.05666e-281	2.17862	0.713	0.168	4.70817e-277	7	SLC20A1	8.6926e-281	0.25144	DC
0	1.88904	0.925	0.397	0	4	SEC11C	0	0.251312	Plasma_cells
0	1.88882	0.363	0.019	0	3	FBP1	0	0.251283	TAM
0	1.88519	0.613	0.225	0	5	CYR61	0	0.250801	CAF
0	1.88267	0.662	0.034	0	4	DERL3	0	0.250465	Plasma_cells
0	1.88233	0.811	0.66	0	1	S100A4	0	0.25042	Tcells
0	1.87425	0.375	0.064	0	1	CLEC2D	0	0.249345	Tcells
0	1.87179	0.528	0.006	0	3	FPR3	0	0.249017	TAM
0	1.8696	0.505	0.126	0	1	FYB1	0	0.248727	Tcells
0	1.86346	0.626	0.176	0	6	CD69	0	0.24791	Bcells
0	1.86259	0.457	0.011	0	8	KDR	0	0.247793	Endothelial
0	1.86101	0.18	0.007	0	1	IFNG	0	0.247583	Tcells
0	1.86013	0.307	0.024	0	3	MARCO	0	0.247466	TAM
0	1.85909	0.51	0.023	0	5	LHFPL6	0	0.247328	CAF
0	1.85793	0.61	0.038	0	3	PLEK	0	0.247173	TAM
0	1.8518	0.579	0.063	0	5	LRP1	0	0.246358	CAF
0	1.84877	0.623	0.095	0	3	CLEC7A	0	0.245955	TAM
0	1.84724	0.735	0.154	0	6	HLA-DQA1	0	0.245751	Bcells
0	1.8464	0.486	0.002	0	7	DNASE1L3	0	0.24564	DC
0	1.84262	0.69	0.089	0	3	ZEB2	0	0.245137	TAM
0	1.84037	0.43	0.005	0	3	MSR1	0	0.244838	TAM
2.07469e-273	2.18013	0.524	0.04	3.19564e-269	8	FLT1	5.80378e-273	0.244584	Endothelial
0	1.83269	0.413	0.055	0	5	CYP1B1	0	0.243816	CAF
0	1.82911	0.603	0.015	0	3	SPI1	0	0.24334	TAM
0	1.827	0.333	0.045	0	6	CD79B	0	0.24306	Bcells
0	1.82329	0.484	0.006	0	7	LAMP5	0	0.242566	DC
0	1.82199	0.37	0.05	0	6	IRF8	0	0.242392	Bcells
0	1.8212	0.696	0.188	0	3	HLA-DMA	0	0.242288	TAM
0	1.82065	0.582	0.063	0	3	HLA-DMB	0	0.242214	TAM
0	1.8191	0.654	0.387	0	1	ISG15	0	0.242008	Tcells
0	1.81735	0.373	0.002	0	5	DPT	0	0.241775	CAF
0	1.81709	0.423	0.101	0	1	CYTIP	0	0.24174	Tcells
0	1.8168	0.449	0.195	0	3	LGMN	0	0.241702	TAM
0	1.81666	0.655	0.125	0	5	PMP22	0	0.241683	CAF
0	1.81474	0.932	0.578	0	3	CST3	0	0.241428	TAM
0	1.80775	0.223	0.033	0	1	TNFRSF18	0	0.240498	Tcells
0	1.80486	0.605	0.033	0	3	C1orf162	0	0.240114	TAM
0	1.79969	0.991	0.565	0	6	CD74	0	0.239426	Bcells
0	1.79818	0.412	0.089	0	5	INHBA	0	0.239225	CAF
0	1.79491	0.418	0.146	0	1	CLEC2B	0	0.238789	Tcells
0	1.79188	0.959	0.608	0	2	TUBB	0	0.238387	Cancer_epi_cycling
0	1.79101	0.32	0.162	0	3	VCAN	0	0.23827	TAM
0	1.78063	0.171	0.021	0	1	TNFRSF4	0	0.23689	Tcells
0	1.77828	0.52	0.049	0	5	FBLN2	0	0.236577	CAF
0	1.77785	0.5	0.038	0	5	ISLR	0	0.23652	CAF
0	1.7765	0.652	0.166	0	6	LTB	0	0.23634	Bcells
0	1.8453	0.333	0	1.26549e-307	8	CLDN5	0	0.236199	Endothelial
0	1.77527	0.435	0.243	0	1	PPP2R5C	0	0.236176	Tcells
0	1.77112	0.244	0.015	0	1	CD8A	0	0.235625	Tcells
1.19311e-286	2.00157	0.587	0.037	1.83775e-282	8	TGM2	3.42622e-286	0.235464	Endothelial
0	1.76857	0.568	0.055	0	3	KCTD12	0	0.235286	TAM
0	1.76849	0.463	0.011	0	8	FAM167B	0	0.235274	Endothelial
0	1.76787	0.409	0.012	0	5	COL15A1	0	0.235192	CAF
0	1.76205	0.757	0.417	0	6	TSC22D3	0	0.234419	Bcells
0	1.76134	0.503	0.002	0	8	MMRN2	0	0.234324	Endothelial
0	1.76076	0.425	0.167	0	1	RARRES3	0	0.234247	Tcells
0	1.76014	0.689	0.332	0	3	CTSC	0	0.234165	TAM
0	1.75862	0.662	0.263	0	5	SERPINH1	0	0.233962	CAF
0	1.75685	0.283	0.013	0	3	CCL3L1	0	0.233726	TAM
0	1.75615	0.262	0.011	0	1	TIGIT	0	0.233633	Tcells
0	1.75612	0.875	0.761	0	1	BTG1	0	0.233629	Tcells
0	1.75533	0.983	0.727	0	5	VIM	0	0.233524	CAF
0	1.75285	0.478	0.052	0	3	DAB2	0	0.233194	TAM
1.44949e-295	1.92159	0.614	0.102	2.23265e-291	8	PALMD	4.24609e-295	0.233109	Endothelial
0	1.75213	0.159	0.003	0	4	IGKV4-1	0	0.233098	Plasma_cells
5.51746e-285	1.9893	0.562	0.041	8.49854e-281	8	HEG1	1.57977e-284	0.232657	Endothelial
0	1.74742	0.435	0.151	0	1	STK17A	0	0.232472	Tcells
0	1.73693	0.602	0.064	0	3	TNFSF13B	0	0.231076	TAM
0	1.73594	0.522	0.011	0	7	MAP1A	0	0.230945	DC
0	1.73532	0.256	0.015	0	6	VPREB3	0	0.230862	Bcells
0	1.73456	0.34	0.025	0	3	IL1RN	0	0.230761	TAM
1.0865e-279	2.00812	0.73	0.072	1.67353e-275	7	SELL	3.07902e-279	0.230479	DC
0	1.72524	0.841	0.257	0	6	CD52	0	0.229521	Bcells
0	1.72242	0.259	0.002	0	5	COL10A1	0	0.229146	CAF
0	1.71861	0.538	0.065	0	5	MXRA8	0	0.228639	CAF
0	1.71678	0.977	0.707	0	3	VIM	0	0.228395	TAM
0	1.71666	0.211	0.013	0	3	EREG	0	0.22838	TAM
0	1.71566	0.517	0.039	0	5	CDH11	0	0.228247	CAF
0	1.71457	0.595	0.43	0	1	ISG20	0	0.228101	Tcells
0	1.7128	0.769	0.239	0	1	SRGN	0	0.227865	Tcells
0	1.70797	0.245	0.011	0	1	CTSW	0	0.227223	Tcells
0	1.70352	0.495	0.274	0	1	STK4	0	0.226631	Tcells
3.99848e-273	2.02216	0.782	0.196	6.15886e-269	7	C12orf75	1.11739e-272	0.226625	DC
0	1.70258	0.599	0.155	0	3	TGFBI	0	0.226506	TAM
0	1.70109	0.379	0.083	0	1	IL2RG	0	0.226308	Tcells
1.66405e-252	2.182	0.482	0.033	2.56314e-248	7	IRF4	4.43686e-252	0.226015	DC
0	1.69691	0.677	0.23	0	0	CALML5	0	0.225752	Cancer_epi
3.45442e-263	2.08569	0.658	0.389	5.32085e-259	5	MGP	9.42524e-263	0.225213	CAF
0	1.68842	0.602	0.172	0	3	CD83	0	0.224623	TAM
0	1.68821	0.378	0.057	0	5	COL4A1	0	0.224594	CAF
0	1.6877	0.338	0.062	0	1	FYN	0	0.224527	Tcells
0	1.68318	0.221	0.009	0	1	PRF1	0	0.223925	Tcells
0	1.67995	0.714	0.193	0	5	TCF4	0	0.223495	CAF
0	1.67942	0.701	0.063	0	2	BIRC5	0	0.223425	Cancer_epi_cycling
0	1.67938	0.657	0.061	0	2	CDK1	0	0.22342	Cancer_epi_cycling
0	1.67885	0.971	0.629	0	4	HSP90B1	0	0.22335	Plasma_cells
2.42094e-263	2.0587	0.851	0.718	3.72898e-259	5	MT2A	6.60988e-263	0.22243	CAF
5.79728e-272	1.99288	0.632	0.055	8.92956e-268	7	LILRB4	1.6171e-271	0.22239	DC
0	1.67054	0.503	0.1	0	5	MXRA5	0	0.222244	CAF
0	1.66991	0.582	0.114	0	3	SLC2A3	0	0.22216	TAM
0	1.66978	0.401	0.095	0	1	CD48	0	0.222143	Tcells
5.0111e-302	1.79107	0.632	0.123	7.7186e-298	7	CYB561A3	1.48763e-301	0.222039	DC
0	1.66861	0.422	0.066	0	5	SOD3	0	0.221987	CAF
0	1.66094	0.403	0.108	0	1	ALOX5AP	0	0.220967	Tcells
0	1.65709	0.597	0.066	0	3	RAB31	0	0.220455	TAM
0	1.65303	0.51	0.079	0	3	BCL2A1	0	0.219914	TAM
0	1.65207	0.426	0	0	8	PCAT19	0	0.219786	Endothelial
0	1.64934	0.959	0.636	0	2	TUBA1B	0	0.219424	Cancer_epi_cycling
0	1.64812	0.277	0.027	0	1	SPOCK2	0	0.219261	Tcells
0	1.64798	0.691	0.23	0	6	LAPTM5	0	0.219243	Bcells
0	1.64631	0.82	0.154	0	4	ITM2C	0	0.21902	Plasma_cells
0	1.64538	0.365	0.025	0	5	EFEMP1	0	0.218897	CAF
0	1.64138	0.724	0.039	0	4	CD38	0	0.218364	Plasma_cells
3.03e-274	1.93685	0.85	0.296	4.6671e-270	7	RNASET2	8.50159e-274	0.217957	DC
0	1.6344	0.449	0.001	0	7	CLEC4C	0	0.217436	DC
0	1.63357	0.254	0.002	0	4	IGLV6-57	0	0.217326	Plasma_cells
0	1.63161	0.28	0.038	0	0	SNORC	0	0.217065	Cancer_epi
0	1.63132	0.434	0.08	0	5	COL4A2	0	0.217027	CAF
0	1.63067	0.452	0.005	0	5	FAP	0	0.21694	CAF
0	1.62947	0.273	0.031	0	1	GIMAP7	0	0.21678	Tcells
0	1.62932	0.595	0.155	0	3	SNX10	0	0.21676	TAM
0	1.62742	0.741	0.272	0	0	KRT14	0	0.216507	Cancer_epi
0	1.62293	0.421	0.196	0	1	LIMD2	0	0.21591	Tcells
0	1.61905	0.849	0.354	0	5	IFI27	0	0.215394	CAF
0	1.61772	0.284	0.015	0	1	CD96	0	0.215217	Tcells
0	1.61756	0.423	0.029	0	5	GAS1	0	0.215196	CAF
0	1.61746	0.563	0.083	0	3	GPR183	0	0.215182	TAM
0	1.61045	0.225	0.008	0	1	LINC01871	0	0.21425	Tcells
0	1.6069	0.831	0.441	0	3	TYMP	0	0.213777	TAM
0	1.60561	0.546	0.169	0	2	FDCSP	0	0.213606	Cancer_epi_cycling
0	1.60088	0.295	0.003	0	4	IGLC7	0	0.212977	Plasma_cells
0	1.59943	0.843	0.73	0	1	SH3BGRL3	0	0.212783	Tcells
0	1.5976	0.432	0.233	0	6	BASP1	0	0.21254	Bcells
0	1.5961	0.182	0.007	0	1	GZMH	0	0.212341	Tcells
0	1.59576	0.691	0.264	0	3	CTSH	0	0.212295	TAM
9.93e-247	2.09767	0.723	0.244	1.52952e-242	8	EMP1	2.60934e-246	0.212294	Endothelial
0	1.59108	0.628	0.188	0	3	HIF1A	0	0.211672	TAM
0	1.58805	0.299	0.068	0	1	APOBEC3G	0	0.21127	Tcells
0	1.58701	0.339	0.099	0	1	ETS1	0	0.211131	Tcells
0	1.58641	0.757	0.152	0	2	TYMS	0	0.211052	Cancer_epi_cycling
0	1.58626	0.301	0.062	0	1	GIMAP4	0	0.211032	Tcells
0	1.58401	0.35	0.005	0	3	MRC1	0	0.210733	TAM
0	1.58278	0.834	0.503	0	5	ITGB1	0	0.210568	CAF
0	1.58271	0.31	0.047	0	1	PTPN7	0	0.210559	Tcells
3.11801e-297	1.72205	0.495	0.013	4.80268e-293	7	GAPT	9.16138e-297	0.210084	DC
0	1.57721	0.405	0.009	0	3	CPVL	0	0.209827	TAM
0	1.57519	0.453	0.027	0	5	PDGFRA	0	0.209559	CAF
0	1.57369	0.407	0.001	0	8	PTPRB	0	0.209359	Endothelial
0	1.5733	0.633	0.077	0	2	CENPF	0	0.209308	Cancer_epi_cycling
0	1.5733	0.245	0.004	0	3	FCN1	0	0.209308	TAM
0	1.57305	0.512	0.012	0	3	CD86	0	0.209274	TAM
0	1.57265	0.27	0.041	0	6	ADAM28	0	0.20922	Bcells
1.48403e-251	2.02649	0.423	0.037	2.28586e-247	8	ADAMTS1	3.94694e-251	0.209116	Endothelial
0	1.57142	0.446	0.088	0	5	CAV1	0	0.209057	CAF
0	1.56969	0.71	0.098	0	2	TK1	0	0.208827	Cancer_epi_cycling
0	1.56956	0.893	0.282	0	0	FXYD3	0	0.20881	Cancer_epi
0	1.56859	0.272	0.037	0	1	CD27	0	0.208681	Tcells
0	1.56845	0.747	0.415	0	6	CXCR4	0	0.208662	Bcells
0	1.56654	0.997	0.936	0	1	TMSB4X	0	0.208409	Tcells
0	1.56594	0.772	0.239	0	0	KRT8	0	0.208328	Cancer_epi
0	1.56425	0.403	0.161	0	1	STK17B	0	0.208103	Tcells
0	1.56345	0.917	0.614	0	3	CYBA	0	0.207997	TAM
1.30167e-263	1.92241	0.505	0.022	2.00497e-259	8	TCIM	3.55674e-263	0.207918	Endothelial
0	1.56278	0.313	0.11	0	1	SAMD9	0	0.207908	Tcells
0	1.56253	0.751	0.151	0	2	UBE2T	0	0.207875	Cancer_epi_cycling
0	1.56142	0.516	0.238	0	1	IFI16	0	0.207727	Tcells
0	1.55784	0.687	0.243	0	5	LGALS3BP	0	0.20725	CAF
0	1.55757	0.465	0.032	0	5	ADAM12	0	0.207214	CAF
0	1.55592	0.785	0.595	0	1	HLA-E	0	0.206995	Tcells
0	1.55555	0.294	0.058	0	1	SLA	0	0.206946	Tcells
0	1.55399	0.714	0.233	0	0	S100P	0	0.206739	Cancer_epi
0	1.55359	0.398	0.168	0	6	SMAP2	0	0.206493	Bcells
0	1.55118	0.362	0.264	0	1	CREM	0	0.206364	Tcells
2.3874e-266	1.88773	0.602	0.142	3.67731e-262	8	ITGA6	6.5669e-266	0.206294	Endothelial
0	1.54896	0.449	0.005	0	8	LDB2	0	0.20607	Endothelial
0	1.5482	0.518	0.088	0	5	MRC2	0	0.205968	CAF
0	1.54403	0.627	0.237	0	5	CAVIN1	0	0.205414	CAF
0	1.54268	0.509	0.347	0	1	RNF213	0	0.205233	Tcells
6.73901e-254	1.96998	0.713	0.211	1.03801e-249	8	STOM	1.80195e-253	0.205184	Endothelial
0	1.54034	0.123	0.006	0	1	TRDC	0	0.204922	Tcells
0	1.54016	0.33	0.127	0	1	KIAA1551	0	0.204898	Tcells
0	1.53915	0.472	0.005	0	3	CSF1R	0	0.204764	TAM
0	1.53877	0.911	0.441	0	4	PRDX4	0	0.204713	Plasma_cells
2.76173e-264	1.88608	0.751	0.247	4.25389e-260	8	CAVIN1	7.55813e-264	0.204511	Endothelial
0	1.53656	0.518	0.117	0	5	CAVIN3	0	0.20442	CAF
0	1.53296	0.39	0.019	0	5	VCAM1	0	0.203941	CAF
0	1.53207	0.318	0.012	0	5	IGFBP6	0	0.203822	CAF
0	1.53123	0.403	0.005	0	3	MS4A4A	0	0.203711	TAM
0	1.5294	0.526	0.083	0	3	DSE	0	0.203467	TAM
0	1.5291	0.978	0.867	0	0	RPLP0	0	0.203427	Cancer_epi
0	1.52739	0.784	0.499	0	5	EGR1	0	0.203199	CAF
0	1.5262	0.965	0.764	0	1	HLA-C	0	0.203041	Tcells
0	1.5244	0.506	0.031	0	3	RNASE6	0	0.202802	TAM
0	1.52015	0.427	0.232	0	1	SP100	0	0.202237	Tcells
0	1.51718	0.263	0.032	0	1	PTPN22	0	0.201842	Tcells
0	1.51665	0.631	0.523	0	1	TXNIP	0	0.201771	Tcells
0	1.5161	0.73	0.288	0	0	KRT17	0	0.201697	Cancer_epi
0	1.5139	0.734	0.244	0	0	CRYAB	0	0.201405	Cancer_epi
0	1.51261	0.441	0.009	0	3	IGSF6	0	0.201234	TAM
0	1.51235	0.418	0.209	0	1	IFI44L	0	0.201199	Tcells
0	1.51202	0.896	0.32	0	0	CD24	0	0.201155	Cancer_epi
0	1.50904	0.34	0.004	0	3	CLEC5A	0	0.200758	TAM
5.93026e-289	1.69194	0.894	0.148	9.13439e-285	7	FCER1G	1.71287e-288	0.200644	DC
0	1.5062	0.303	0.155	0	1	RGCC	0	0.200381	Tcells
0	1.50573	0.553	0.355	0	1	PSMB9	0	0.200318	Tcells
0	1.5051	0.674	0.337	0	3	ASAH1	0	0.200234	TAM
0	1.50467	0.166	0.005	0	3	CCL13	0	0.200177	TAM
0	1.50457	0.363	0.221	0	1	RUNX3	0	0.200163	Tcells
0	1.50392	0.458	0.407	0	1	ID2	0	0.200077	Tcells
0	1.50273	0.869	0.535	0	2	DDIT4	0	0.199919	Cancer_epi_cycling
0	1.50038	0.532	0.051	0	2	CDC20	0	0.199606	Cancer_epi_cycling
0	1.50023	0.464	0.022	0	3	NCF2	0	0.199587	TAM
4.94881e-305	1.59364	0.462	0.018	7.62265e-301	7	ZFAT	1.47652e-304	0.199536	DC
0	1.49952	0.233	0.048	0	1	BATF	0	0.199492	Tcells
0	1.5269	0.736	0.427	0	5	TPM1	0	0.199435	CAF
0	1.49638	0.408	0.019	0	5	FILIP1L	0	0.199074	CAF
0	1.49307	0.814	0.496	0	5	VMP1	0	0.198634	CAF
0	1.49235	0.279	0.028	0	1	TBC1D10C	0	0.198539	Tcells
0	1.48742	0.533	0.172	0	5	PALLD	0	0.197883	CAF
0	1.48646	0.407	0.021	0	3	IL4I1	0	0.197755	TAM
0	1.48294	0.931	0.326	0	0	PERP	0	0.197286	Cancer_epi
0	1.48275	0.862	0.288	0	4	SPCS3	0	0.19726	Plasma_cells
0	1.48253	0.842	0.5	0	5	SELENOM	0	0.197231	CAF
0	1.48194	0.233	0.006	0	6	CD22	0	0.197153	Bcells
0	1.4832	0.74	0.501	0	5	GSN	0	0.197029	CAF
0	1.48093	0.268	0.057	0	6	RALGPS2	0	0.197019	Bcells
2.7981e-238	2.0149	0.892	0.247	4.30992e-234	7	IFI44L	7.18669e-238	0.196908	DC
0	1.47863	0.881	0.471	0	0	RPS17	0	0.196712	Cancer_epi
0	1.47831	0.428	0.187	0	0	MMP7	0	0.19667	Cancer_epi
0	1.4769	0.919	0.781	0	6	BTG1	0	0.196483	Bcells
2.56612e-287	1.66465	0.894	0.15	3.9526e-283	7	TYROBP	7.37863e-287	0.196286	DC
0	1.47493	0.313	0.07	0	1	IKZF1	0	0.19622	Tcells
0	1.47054	0.78	0.268	0	3	COTL1	0	0.195636	TAM
7.52784e-276	1.72789	0.629	0.213	1.15951e-271	8	ADAM15	2.11827e-275	0.195584	Endothelial
0	1.46661	0.39	0.001	0	8	TIE1	0	0.195113	Endothelial
0	1.46636	0.481	0.121	0	5	SPON2	0	0.195081	CAF
3.27314e-203	2.34017	0.105	0.005	5.04161e-199	5	MMP1	7.66671e-203	0.194915	CAF
0	1.46114	0.976	0.666	0	2	H2AFZ	0	0.194386	Cancer_epi_cycling
0	1.46073	0.611	0.104	0	3	SAMHD1	0	0.194331	TAM
0	1.46002	0.139	0.006	0	1	KLRC1	0	0.194237	Tcells
0	1.45897	0.442	0.014	0	3	LILRB4	0	0.194098	TAM
0	1.45804	0.889	0.379	0	0	MARCKSL1	0	0.193973	Cancer_epi
0	1.45733	0.828	0.479	0	3	CD44	0	0.193879	TAM
0	1.45652	0.588	0.107	0	3	TPP1	0	0.193771	TAM
0	1.45606	0.622	0.07	0	2	ASF1B	0	0.19371	Cancer_epi_cycling
0	1.45458	0.802	0.378	0	2	HES1	0	0.193513	Cancer_epi_cycling
0	1.45351	0.486	0.019	0	3	MARCH1	0	0.193371	TAM
0	1.45245	0.332	0.095	0	1	SAMSN1	0	0.19323	Tcells
0	1.45215	0.775	0.234	0	2	GGH	0	0.19319	Cancer_epi_cycling
0	1.45179	0.617	0.067	0	2	CDKN3	0	0.193142	Cancer_epi_cycling
0	1.45081	0.435	0.072	0	5	MAP1B	0	0.193012	CAF
0	1.45018	0.162	0.004	0	3	CCL8	0	0.192928	TAM
1.93653e-252	1.8542	0.811	0.443	2.98283e-248	8	CD59	5.16223e-252	0.192012	Endothelial
0	1.44104	0.667	0.657	0	1	ZFP36L2	0	0.191712	Tcells
0	1.44075	0.362	0.165	0	1	SEPT6	0	0.191673	Tcells
0	1.43914	0.381	0.004	0	5	CD248	0	0.191459	CAF
0	1.43791	0.563	0.185	0	5	PPIC	0	0.191296	CAF
0	1.43692	0.921	0.513	0	2	RHEB	0	0.191164	Cancer_epi_cycling
0	1.43502	0.556	0.161	0	3	MFSD1	0	0.190911	TAM
0	1.43408	0.892	0.406	0	4	FKBP2	0	0.190786	Plasma_cells
0	1.43397	0.72	0.196	0	3	LCP1	0	0.190772	TAM
0	1.43217	0.379	0.127	0	1	LSP1	0	0.190532	Tcells
0	1.43181	0.77	0.691	0	1	CALM1	0	0.190484	Tcells
0	1.43154	0.733	0.198	0	2	PTTG1	0	0.190448	Cancer_epi_cycling
0	1.43137	0.132	0.006	0	1	XCL2	0	0.190425	Tcells
0	1.43021	1	0.907	0	1	B2M	0	0.190272	Tcells
0	1.42954	0.232	0.026	0	6	ARHGAP24	0	0.190183	Bcells
0	1.42831	0.357	0.007	0	3	C5AR1	0	0.190018	TAM
5.66628e-258	1.79483	0.574	0.059	8.72777e-254	8	LAMB1	1.52922e-257	0.189953	Endothelial
1.70033e-229	2.01394	0.593	0.082	2.61901e-225	8	DUSP6	4.27249e-229	0.189533	Endothelial
0	1.41736	0.757	0.272	0	2	CKS2	0	0.188562	Cancer_epi_cycling
2.92289e-295	1.55574	0.124	0.052	4.50213e-291	1	CCL4L2	8.55503e-295	0.188532	Tcells
0	1.41675	0.856	0.369	0	2	TACSTD2	0	0.18848	Cancer_epi_cycling
0	1.41452	0.531	0.099	0	3	SLC16A3	0	0.188184	TAM
7.69355e-217	2.11649	0.929	0.366	1.18504e-212	8	IFI27	1.87045e-216	0.188158	Endothelial
0	1.41253	0.369	0	0	8	CXorf36	0	0.187919	Endothelial
1.56841e-269	1.69674	0.426	0.014	2.41583e-265	8	HECW2	4.34706e-269	0.187645	Endothelial
0	1.41001	0.67	0.287	0	3	LAP3	0	0.187583	TAM
0	1.40969	0.994	0.954	0	3	ACTB	0	0.187541	TAM
0	1.40936	0.56	0.007	0	4	TNFRSF17	0	0.187497	Plasma_cells
0	1.40608	0.291	0.058	0	1	RHOH	0	0.187061	Tcells
0	1.40554	0.994	0.898	0	0	RPL7	0	0.186989	Cancer_epi
9.99238e-238	1.91783	0.561	0.14	1.53913e-233	7	MYBL2	2.56267e-237	0.186986	DC
1.60051e-248	1.83151	0.587	0.053	2.46526e-244	8	ITGA5	4.22579e-248	0.186708	Endothelial
0	1.40277	0.48	0.046	0	5	LAMA4	0	0.18662	CAF
0	1.40114	0.207	0.009	0	6	LINC00926	0	0.186403	Bcells
6.8689e-227	1.99905	0.651	0.093	1.05802e-222	7	PRMT9	1.71342e-226	0.185987	DC
0	1.39789	0.365	0.005	0	3	SLCO2B1	0	0.185971	TAM
0	1.3965	0.388	0.085	0	5	ANTXR1	0	0.185787	CAF
0	1.39542	0.209	0.013	0	1	GPR171	0	0.185642	Tcells
0	1.39493	0.872	0.378	0	2	GGCT	0	0.185578	Cancer_epi_cycling
0	1.39366	0.633	0.393	0	3	IER3	0	0.185409	TAM
0	1.39354	0.22	0.01	0	1	IL2RB	0	0.185392	Tcells
0	1.39328	0.547	0.17	0	3	AP1S2	0	0.185358	TAM
0	1.39095	0.933	0.586	0	2	SLC25A5	0	0.185048	Cancer_epi_cycling
0	1.39023	0.519	0.271	0	1	COTL1	0	0.184952	Tcells
0	1.38885	0.389	0.245	0	1	ELF1	0	0.184769	Tcells
0	1.38833	0.843	0.327	0	2	RPL39L	0	0.184699	Cancer_epi_cycling
0	1.38607	0.754	0.444	0	3	CAPG	0	0.184398	TAM
0	1.38341	0.568	0.221	0	5	NBL1	0	0.184045	CAF
0	1.38333	0.699	0.266	0	0	SLPI	0	0.184034	Cancer_epi
0	1.3832	0.293	0.197	0	6	SMIM14	0	0.184017	Bcells
0	1.38227	0.835	0.258	0	0	ELF3	0	0.183894	Cancer_epi
0	1.3817	0.88	0.673	0	3	ITM2B	0	0.183817	TAM
1.11182e-218	2.0472	0.911	0.717	1.71253e-214	7	TXN	2.71388e-218	0.183549	DC
0	1.37922	0.4	0.034	0	3	ABCA1	0	0.183488	TAM
0	1.37707	0.406	0.132	0	5	MMP14	0	0.183201	CAF
0	1.37502	0.363	0.062	0	3	HBEGF	0	0.182929	TAM
0	1.37498	0.604	0.285	0	3	S100A9	0	0.182923	TAM
0	1.37471	0.415	0.307	0	1	MX1	0	0.182888	Tcells
0	1.37369	0.341	0.165	0	1	CRIP1	0	0.182751	Tcells
0	1.3733	0.397	0.118	0	5	SELENOP	0	0.1827	CAF
0	1.37321	0.495	0.45	0	1	DDX24	0	0.182688	Tcells
0	1.37305	0.204	0.002	0	4	IGLV3-1	0	0.182667	Plasma_cells
0	1.37286	0.624	0.286	0	5	ZBTB20	0	0.182642	CAF
0	1.37132	0.215	0.067	0	1	HOPX	0	0.182437	Tcells
0	1.37008	0.189	0.008	0	1	ICOS	0	0.182272	Tcells
0	1.37006	0.414	0.019	0	5	BICC1	0	0.182269	CAF
0	1.36844	0.469	0.037	0	5	EFEMP2	0	0.182053	CAF
0	1.36722	0.384	0.309	0	1	LEPROTL1	0	0.181892	Tcells
0	1.36694	0.528	0.114	0	5	LIMA1	0	0.181854	CAF
0	1.36251	0.482	0.172	0	3	KLF4	0	0.181265	TAM
0	1.35829	0.358	0.18	0	1	BIRC3	0	0.180703	Tcells
0	1.35606	0.272	0.079	0	1	CCND2	0	0.180407	Tcells
0	1.35389	0.355	0.009	0	5	SRPX	0	0.180118	CAF
0	1.35295	0.326	0.236	0	1	RNF19A	0	0.179992	Tcells
0	1.34949	0.885	0.378	0	0	SOX4	0	0.179532	Cancer_epi
5.71989e-228	1.91768	0.65	0.085	8.81035e-224	8	TGFBR2	1.43062e-227	0.179269	Endothelial
0	1.34735	0.981	0.773	0	2	CALM2	0	0.179248	Cancer_epi_cycling
0	1.34718	0.213	0.036	0	1	SYTL3	0	0.179225	Tcells
0	1.3446	0.337	0.178	0	1	CDC42SE2	0	0.178882	Tcells
0	1.34381	0.24	0.048	0	1	IKZF3	0	0.178777	Tcells
0	1.34254	0.757	0.326	0	3	GNAI2	0	0.178608	TAM
0	1.34222	0.979	0.806	0	1	HLA-A	0	0.178565	Tcells
0	1.34059	0.962	0.897	0	3	NEAT1	0	0.178349	TAM
0	1.34037	0.428	0.196	0	3	PLD3	0	0.178319	TAM
0	1.3398	0.176	0.008	0	1	CTLA4	0	0.178244	Tcells
0	1.33932	0.387	0.011	0	5	GGT5	0	0.178179	CAF
0	1.33743	0.586	0.031	0	4	CD79A	0	0.177928	Plasma_cells
0	1.33554	0.52	0.432	0	6	EZR	0	0.177676	Bcells
0	1.33549	0.456	0.038	0	3	ADA2	0	0.17767	TAM
0	1.33465	0.43	0.137	0	1	CD37	0	0.177558	Tcells
2.16444e-242	1.78595	0.587	0.058	3.33388e-238	8	ELK3	5.62264e-242	0.177557	Endothelial
0	1.33318	0.263	0.019	0	3	HLA-DQA2	0	0.177363	TAM
0	1.33228	0.506	0.148	0	3	TMEM176B	0	0.177243	TAM
0	1.33104	0.24	0.098	0	1	CEMIP2	0	0.177078	Tcells
0	1.33091	0.498	0.078	0	3	LY96	0	0.17706	TAM
0	1.32918	0.519	0.113	0	3	RGS2	0	0.17683	TAM
0	1.32874	0.727	0.216	0	0	KRT7	0	0.176772	Cancer_epi
0	1.3257	0.451	0.2	0	1	LCP1	0	0.176367	Tcells
0	1.32545	0.562	0.142	0	3	LYN	0	0.176334	TAM
0	1.3245	0.478	0.217	0	0	RARRES1	0	0.176208	Cancer_epi
0	1.37702	0.415	0.093	1.62322e-307	5	A2M	0	0.176198	CAF
0	1.32145	0.333	0.175	0	1	XAF1	0	0.175802	Tcells
0	1.32018	0.23	0.025	0	1	SKAP1	0	0.175633	Tcells
0	1.31965	0.266	0.003	0	5	HTRA3	0	0.175563	CAF
0	1.31711	0.652	0.201	0	2	KPNA2	0	0.175224	Cancer_epi_cycling
0	1.31578	0.167	0.007	0	1	ZNF683	0	0.175048	Tcells
2.12541e-242	1.76065	0.998	0.573	3.27378e-238	7	CD74	5.52186e-242	0.175047	DC
0	1.3157	0.685	0.125	0	2	CENPW	0	0.175037	Cancer_epi_cycling
0	1.31374	0.304	0.067	0	3	PLTP	0	0.174777	TAM
0	1.31105	0.413	0.007	0	5	COX7A1	0	0.174419	CAF
0	1.3095	0.631	0.073	0	2	NUSAP1	0	0.174213	Cancer_epi_cycling
0	1.3092	0.392	0.055	0	5	SPRY1	0	0.174173	CAF
0	1.30918	0.197	0.038	0	1	LAG3	0	0.17417	Tcells
2.02854e-280	1.51238	0.363	0.083	3.12456e-276	5	RGS16	5.75737e-280	0.174035	CAF
0	1.30765	0.435	0.157	0	3	ACP5	0	0.173966	TAM
0	1.30674	0.646	0.259	0	3	RNASET2	0	0.173845	TAM
5.10084e-246	1.72173	0.95	0.606	7.85682e-242	7	NPC2	1.33806e-245	0.173743	DC
0	1.30472	0.401	0.055	0	5	LOXL1	0	0.173577	CAF
0	1.30389	0.877	0.532	0	2	HSPB1	0	0.173465	Cancer_epi_cycling
0	1.30335	0.279	0.095	0	0	IGFBP5	0	0.173394	Cancer_epi
0	1.30335	0.389	0.056	0	3	PHACTR1	0	0.173394	TAM
2.78122e-246	1.71555	0.563	0.061	4.28392e-242	7	FCHSD2	7.30123e-246	0.173305	DC
0	1.30192	0.971	0.865	0	0	RPL23A	0	0.173204	Cancer_epi
0	1.30089	0.542	0.051	0	2	CCNB2	0	0.173066	Cancer_epi_cycling
0	1.3006	0.613	0.28	0	3	PPT1	0	0.173028	TAM
0	1.29961	0.907	0.491	0	2	LSM5	0	0.172896	Cancer_epi_cycling
0	1.29949	0.248	0.101	0	1	RORA	0	0.17288	Tcells
0	1.29932	0.623	0.264	0	0	MGP	0	0.172858	Cancer_epi
0	1.29796	0.46	0.14	0	3	MAP3K8	0	0.172677	TAM
0	1.29445	0.621	0.151	0	3	EFHD2	0	0.17221	TAM
1.60538e-290	1.4442	0.235	0.021	2.47276e-286	6	LY9	4.6568e-290	0.172197	Bcells
0	1.29274	0.449	0.093	0	3	RASSF4	0	0.171982	TAM
0	1.29249	0.395	0.018	0	5	OLFML3	0	0.171949	CAF
0	1.29244	0.764	0.428	0	3	SDCBP	0	0.171943	TAM
0	1.29217	0.251	0.06	0	1	LAT	0	0.171907	Tcells
0	1.29216	0.451	0.245	0	1	EMP3	0	0.171906	Tcells
0	1.29068	0.187	0.006	0	6	TNFRSF13B	0	0.171709	Bcells
0	1.28922	0.479	0.117	0	3	PLXDC2	0	0.171514	TAM
0	1.28907	0.551	0.2	0	0	KRT5	0	0.171495	Cancer_epi
2.71156e-232	1.79666	0.539	0.057	4.17662e-228	8	LAMA4	6.85663e-232	0.171154	Endothelial
0	1.28628	0.111	0.004	0	1	XCL1	0	0.171123	Tcells
0	1.28613	0.341	0.006	0	5	AKAP12	0	0.171103	CAF
0	1.28558	0.26	0.085	0	1	EMB	0	0.171029	Tcells
0	1.28507	0.574	0.01	0	4	FCRL5	0	0.170962	Plasma_cells
0	1.2833	0.316	0.114	0	1	WIPF1	0	0.170727	Tcells
0	1.2826	0.374	0.004	0	5	ADAMTS2	0	0.170634	CAF
0	1.28052	0.303	0.043	0	3	THBD	0	0.170357	TAM
0	1.27962	0.611	0.213	0	0	MDK	0	0.170238	Cancer_epi
0	1.27799	0.578	0.236	0	0	KRT6B	0	0.17002	Cancer_epi
0	1.27694	0.493	0.208	0	3	BASP1	0	0.16988	TAM
0	1.27576	0.643	0.384	0	5	CALU	0	0.169724	CAF
0	1.27395	0.58	0.302	0	5	ACTN1	0	0.169483	CAF
0	1.27299	0.662	0.356	0	3	CD81	0	0.169355	TAM
0	1.27212	0.272	0.202	0	1	DUSP2	0	0.169239	Tcells
0	1.2704	0.282	0.144	0	1	ZNF331	0	0.169011	Tcells
0	1.26951	0.271	0.104	0	1	TRAF3IP3	0	0.168892	Tcells
0	1.26895	0.996	0.96	0	0	RPS6	0	0.168818	Cancer_epi
0	1.2685	0.331	0.128	0	1	GPSM3	0	0.168758	Tcells
0	1.26793	0.701	0.185	0	2	HMGB3	0	0.168682	Cancer_epi_cycling
0	1.26718	0.437	0.065	0	5	CLEC11A	0	0.168582	CAF
0	1.26697	0.423	0.05	0	5	LAMB1	0	0.168554	CAF
0	1.26611	0.709	0.268	0	2	WFDC2	0	0.16844	Cancer_epi_cycling
0	1.26551	0.407	0.022	0	3	CCR1	0	0.16836	TAM
0	1.26383	0.784	0.389	0	3	IFITM3	0	0.168136	TAM
0	1.26245	0.767	0.505	0	3	ATP6V1F	0	0.167952	TAM
0	1.26185	0.536	0.147	0	3	CCDC88A	0	0.167873	TAM
0	1.26137	0.694	0.481	0	3	ZFAND5	0	0.167809	TAM
0	1.25913	0.573	0.054	0	2	TOP2A	0	0.167511	Cancer_epi_cycling
0	1.25786	0.847	0.351	0	2	EMP2	0	0.167343	Cancer_epi_cycling
0	1.25761	0.765	0.39	0	2	ARL6IP1	0	0.167309	Cancer_epi_cycling
0	1.25751	0.241	0.101	0	6	PKIG	0	0.167296	Bcells
0	1.2573	0.419	0.019	0	3	SLC7A7	0	0.167268	TAM
0	1.2559	0.425	0.369	0	1	ANKRD12	0	0.167082	Tcells
0	1.2552	0.73	0.235	0	3	EMP3	0	0.166989	TAM
0	1.25404	0.377	0.007	0	3	C3AR1	0	0.166834	TAM
0	1.25376	0.469	0.098	0	3	ALDH2	0	0.166797	TAM
0	1.25276	0.286	0.012	0	3	STAB1	0	0.166663	TAM
6.85321e-268	1.51601	0.395	0.023	1.0556e-263	7	SMIM5	1.89149e-267	0.166634	DC
0	1.25247	0.395	0.038	0	5	DPYSL3	0	0.166625	CAF
0	1.25119	0.27	0.125	0	1	ADGRE5	0	0.166454	Tcells
0	1.24869	0.677	0.341	0	3	GSTO1	0	0.166122	TAM
0	1.247	0.739	0.399	0	5	MARCKS	0	0.165897	CAF
0	1.24608	0.349	0.008	0	5	ANGPTL2	0	0.165775	CAF
0	1.24498	0.252	0.373	0	1	HSPA1B	0	0.165629	Tcells
1.6229e-196	2.05628	0.786	0.367	2.49976e-192	7	CTSC	3.72361e-196	0.165605	DC
0	1.24027	0.146	0.039	0	3	SLC40A1	0	0.165003	TAM
0	1.23976	0.532	0.166	0	3	ATP6V1B2	0	0.164935	TAM
8.31586e-223	1.80442	0.537	0.062	1.28089e-218	8	PLXND1	2.04958e-222	0.164847	Endothelial
0	1.23868	0.82	0.289	0	0	CLDN4	0	0.164791	Cancer_epi
0	1.23805	0.653	0.121	0	3	CD53	0	0.164707	TAM
0	1.23793	0.557	0.178	0	3	MGAT1	0	0.164691	TAM
0	1.23734	0.499	0.181	0	3	GBP1	0	0.164613	TAM
0	1.23591	0.641	0.051	0	4	TENT5C	0	0.164422	Plasma_cells
0	1.23561	0.635	0.285	0	3	LIMS1	0	0.164383	TAM
1.8835e-268	1.49218	0.479	0.15	2.90116e-264	6	CD48	5.2091e-268	0.164359	Bcells
0	1.23511	0.348	0.018	0	3	ANPEP	0	0.164316	TAM
0	1.23344	0.997	0.995	0	6	RPS27	0	0.164093	Bcells
0	1.23329	0.943	0.558	0	2	RANBP1	0	0.164074	Cancer_epi_cycling
0	1.23225	0.482	0.088	0	3	ARHGAP18	0	0.163935	TAM
0	1.23192	0.52	0.072	0	3	LGALS9	0	0.163891	TAM
0	1.23043	0.555	0.026	0	2	PBK	0	0.163692	Cancer_epi_cycling
0	1.22965	0.262	0.117	0	1	SAMD9L	0	0.163589	Tcells
0	1.22957	0.297	0.239	0	6	BCL11A	0	0.163578	Bcells
0	1.22914	0.3	0.039	0	3	CCL4L2	0	0.163521	TAM
0	1.22805	0.845	0.412	0	2	DUT	0	0.163377	Cancer_epi_cycling
0	1.22753	0.358	0.27	0	6	MDM4	0	0.163307	Bcells
0	1.22742	0.356	0.02	0	3	FCGR2B	0	0.163292	TAM
0	1.22723	0.524	0.185	0	0	PDZK1IP1	0	0.163268	Cancer_epi
0	1.22575	0.396	0.056	0	3	GM2A	0	0.163071	TAM
0	1.22535	0.297	0.138	0	1	EPSTI1	0	0.163017	Tcells
7.59408e-256	1.55163	0.977	0.729	1.16972e-251	7	SEC61B	2.04045e-255	0.162855	DC
0	1.22342	0.931	0.661	0	3	LGALS1	0	0.16276	TAM
0	1.2224	0.674	0.297	0	3	STAT1	0	0.162624	TAM
0	1.21977	0.411	0.307	0	1	MBNL1	0	0.162275	Tcells
0	1.21858	0.397	0.033	0	5	RCN3	0	0.162117	CAF
0	1.2462	0.437	0.149	0	5	KLF9	0	0.162064	CAF
0	1.21728	0.436	0.069	0	5	DDR2	0	0.161943	CAF
0	1.21543	0.359	0.009	0	3	ITGAX	0	0.161697	TAM
2.09139e-181	2.17475	0.767	0.175	3.22137e-177	7	LTB	4.59582e-181	0.16162	DC
0	1.21382	0.878	0.395	0	2	TM4SF1	0	0.161484	Cancer_epi_cycling
0	1.21336	0.339	0.029	0	5	LOX	0	0.161422	CAF
0	1.21269	0.621	0.093	0	2	ZWINT	0	0.161332	Cancer_epi_cycling
1.14502e-280	1.39969	0.594	0.358	1.76367e-276	5	GADD45B	3.25243e-280	0.161211	CAF
0	1.21096	0.453	0.032	0	3	CD4	0	0.161102	TAM
0	1.21094	0.71	0.327	0	2	UBE2S	0	0.1611	Cancer_epi_cycling
0	1.21012	0.934	0.56	0	2	DEK	0	0.160992	Cancer_epi_cycling
0	1.2101	0.978	0.912	0	0	RPS5	0	0.160988	Cancer_epi
0	1.20931	0.73	0.257	0	0	CRABP2	0	0.160883	Cancer_epi
0	1.2087	0.321	0.209	0	1	FAM107B	0	0.160802	Tcells
0	1.20765	0.85	0.443	0	0	MT1X	0	0.160663	Cancer_epi
0	1.20555	0.216	0.002	0	3	CD300E	0	0.160383	TAM
0	1.20363	0.471	0.096	0	3	SERPING1	0	0.160127	TAM
0	1.20121	0.866	0.463	0	2	IDH2	0	0.159806	Cancer_epi_cycling
0	1.2008	0.716	0.455	0	3	ATOX1	0	0.159751	TAM
0	1.1985	0.43	0.076	0	3	GNS	0	0.159445	TAM
0	1.19669	0.218	0.001	0	5	CILP	0	0.159204	CAF
0	1.19606	0.284	0.01	0	5	TFPI	0	0.15912	CAF
0	1.19514	0.404	0.145	0	5	LMCD1	0	0.158998	CAF
0	1.19382	0.168	0.009	0	6	LINC02397	0	0.158823	Bcells
5.74456e-238	1.62697	0.482	0.033	8.84835e-234	8	DLC1	1.4742e-237	0.158788	Endothelial
0	1.19349	0.239	0.104	0	6	SWAP70	0	0.158778	Bcells
0	1.19329	0.687	0.212	0	3	RGS1	0	0.158752	TAM
1.00433e-301	1.28131	0.264	0.038	1.54697e-297	5	ANGPTL4	2.97898e-301	0.158685	CAF
0	1.19271	0.727	0.195	0	2	SMC4	0	0.158675	Cancer_epi_cycling
0	1.19234	0.93	0.733	0	3	SH3BGRL3	0	0.158625	TAM
2.82738e-287	1.3443	0.33	0.157	4.35501e-283	6	PRDM2	8.12888e-287	0.158489	Bcells
0	1.19072	0.403	0.03	0	3	SIRPA	0	0.15841	TAM
0	1.18952	0.463	0.111	0	3	RASGEF1B	0	0.15825	TAM
0	1.18896	0.376	0.325	0	1	JAK1	0	0.158175	Tcells
4.65809e-270	1.42582	0.278	0.063	7.17485e-266	6	MARCH1	1.29282e-269	0.157993	Bcells
0	1.18702	0.509	0.083	0	5	DAB2	0	0.157918	CAF
0	1.18682	0.254	0.206	0	1	PIK3R1	0	0.157891	Tcells
0	1.18672	0.285	0.001	0	5	MFAP4	0	0.157877	CAF
0	1.18249	0.288	0.127	0	1	GYPC	0	0.157315	Tcells
0	1.18242	0.337	0.2	0	1	CELF2	0	0.157305	Tcells
0	1.18176	0.535	0.203	0	3	CXCL16	0	0.157218	TAM
0	1.17945	0.224	0.115	0	1	PRDM1	0	0.15691	Tcells
0	1.17938	0.831	0.375	0	2	S100A16	0	0.156901	Cancer_epi_cycling
0	1.17917	0.75	0.474	0	3	ANXA5	0	0.156873	TAM
0	1.17867	0.416	0.186	0	3	S100A8	0	0.156807	TAM
0	1.17861	0.421	0.11	0	3	ELL2	0	0.156798	TAM
0	1.17852	0.353	0.003	0	3	FCGR1A	0	0.156787	TAM
0	1.17781	0.201	0.1	0	1	HERC5	0	0.156692	Tcells
0	1.1778	0.918	0.574	0	2	NUCKS1	0	0.156691	Cancer_epi_cycling
0	1.1776	0.199	0.02	0	1	CXCR3	0	0.156665	Tcells
0	1.17421	0.681	0.174	0	2	TEX30	0	0.156214	Cancer_epi_cycling
0	1.17307	0.986	0.797	0	1	HLA-B	0	0.156061	Tcells
0	1.16908	0.29	0.003	0	3	TREM2	0	0.155531	TAM
6.90254e-288	1.31635	0.21	0.046	1.0632e-283	6	MIR29B2CHG	1.98793e-287	0.155525	Bcells
0	1.16821	0.833	0.329	0	2	CDKN2A	0	0.155415	Cancer_epi_cycling
0	1.1678	0.979	0.781	0	2	PPIA	0	0.155361	Cancer_epi_cycling
0	1.16775	0.341	0.013	0	5	NID1	0	0.155354	CAF
0	1.16657	0.267	0.168	0	1	FAM118A	0	0.155198	Tcells
0	1.16634	0.835	0.339	0	2	SLPI	0	0.155166	Cancer_epi_cycling
0	1.16569	0.221	0.044	0	1	DOK2	0	0.15508	Tcells
0	1.16498	0.647	0.232	0	0	SFRP1	0	0.154986	Cancer_epi
0	1.16473	0.719	0.299	0	0	TACSTD2	0	0.154953	Cancer_epi
0	1.16439	0.532	0.208	0	3	RNF130	0	0.154908	TAM
0	1.1636	0.662	0.15	0	3	FYB1	0	0.154802	TAM
0	1.16241	0.383	0.014	0	3	LAIR1	0	0.154644	TAM
0	1.16192	0.935	0.631	0	2	TAGLN2	0	0.154578	Cancer_epi_cycling
0	1.16183	1	0.995	0	1	MALAT1	0	0.154566	Tcells
0	1.16177	0.195	0.012	0	5	ELN	0	0.154558	CAF
0	1.16117	0.885	0.381	0	0	SPINT2	0	0.154479	Cancer_epi
0	1.16087	0.36	0.064	0	3	LHFPL2	0	0.154439	TAM
0	1.16085	0.995	0.963	0	0	RPL35A	0	0.154436	Cancer_epi
0	1.16078	0.511	0.178	0	3	GRINA	0	0.154427	TAM
0	1.15924	0.509	0.028	0	2	CDCA3	0	0.154222	Cancer_epi_cycling
0	1.15838	0.393	0.548	0	1	DNAJB1	0	0.154107	Tcells
0	1.15792	0.999	0.996	0	6	MALAT1	0	0.154046	Bcells
0	1.15768	0.77	0.479	0	3	BRI3	0	0.154015	TAM
0	1.15736	0.386	0.04	0	3	BMP2K	0	0.153972	TAM
0	1.15729	0.442	0.214	0	0	SAA1	0	0.153963	Cancer_epi
0	1.15712	0.57	0.182	0	2	KRT6A	0	0.15394	Cancer_epi_cycling
0	1.15651	0.219	0.079	0	1	PIK3IP1	0	0.153858	Tcells
0	1.15562	0.258	0.133	0	1	CARD16	0	0.15374	Tcells
2.9485e-308	1.21466	0.141	0.002	4.54158e-304	6	LINC01781	8.84043e-308	0.153698	Bcells
0	1.15423	0.962	0.649	0	2	SNRPG	0	0.153556	Cancer_epi_cycling
0	1.15411	0.348	0.005	0	3	ADAP2	0	0.153539	TAM
0	1.15375	0.506	0.117	0	0	TTYH1	0	0.153491	Cancer_epi
0	1.15361	0.291	0.092	0	0	KRT16	0	0.153473	Cancer_epi
0	1.15202	0.885	0.403	0	0	CD9	0	0.153261	Cancer_epi
0	1.15107	0.402	0.108	0	3	MXD1	0	0.153135	TAM
0	1.15064	0.376	0.046	0	5	CLMP	0	0.153078	CAF
0	1.15004	0.541	0.216	0	3	QKI	0	0.152998	TAM
0	1.14891	0.166	0.007	0	1	GZMM	0	0.152848	Tcells
0	1.14837	0.915	0.541	0	4	SSR3	0	0.152776	Plasma_cells
0	1.14438	0.223	0.071	0	1	TNFRSF1B	0	0.152245	Tcells
0	1.14389	0.204	0.071	0	1	RASGRP1	0	0.15218	Tcells
0	1.14351	0.378	0.071	0	3	FNIP2	0	0.152129	TAM
0	1.14337	0.243	0.013	0	3	LGALS2	0	0.15211	TAM
0	1.14268	0.986	0.969	0	6	FAU	0	0.152019	Bcells
0	1.14243	0.603	0.55	0	1	JUND	0	0.151986	Tcells
0	1.14189	0.334	0.04	0	3	SPRED1	0	0.151914	TAM
0	1.14185	0.521	0.03	0	2	SPC25	0	0.151909	Cancer_epi_cycling
0	1.1417	0.998	0.986	0	0	RPS18	0	0.151889	Cancer_epi
0	1.14136	0.291	0.029	0	3	C2	0	0.151844	TAM
0	1.14054	0.929	0.595	0	0	CSTB	0	0.151735	Cancer_epi
0	1.14009	0.212	0.042	0	1	GNG2	0	0.151674	Tcells
0	1.1398	0.376	0.059	0	6	IGHM	0	0.151636	Bcells
0	1.13974	0.826	0.542	0	3	KLF6	0	0.151628	TAM
0	1.13813	0.398	0.075	0	5	CYBRD1	0	0.151414	CAF
0	1.13792	0.389	0.269	0	1	IRF1	0	0.151385	Tcells
0	1.13622	0.346	0.051	0	5	PLPP3	0	0.15116	CAF
0	1.13588	0.97	0.692	0	2	GSTP1	0	0.151114	Cancer_epi_cycling
0	1.13569	0.463	0.166	0	5	SDC2	0	0.151089	CAF
0	1.1352	0.453	0.128	0	5	ITGAV	0	0.151024	CAF
0	1.13453	0.174	0.007	0	1	SH2D1A	0	0.150935	Tcells
0	1.13392	0.452	0.074	0	5	HSPG2	0	0.150854	CAF
0	1.13109	0.476	0.187	0	5	SEPT11	0	0.150477	CAF
0	1.13061	0.17	0.008	0	1	PYHIN1	0	0.150413	Tcells
0	1.12911	0.671	0.231	0	0	KRT18	0	0.150214	Cancer_epi
0	1.12759	0.836	0.37	0	2	KRT17	0	0.150011	Cancer_epi_cycling
0	1.12732	0.209	0.052	0	1	PRKCH	0	0.149975	Tcells
0	1.12727	0.972	0.665	0	2	CSTB	0	0.149969	Cancer_epi_cycling
0	1.12699	0.864	0.837	0	6	DDX5	0	0.149932	Bcells
0	1.12671	0.69	0.226	0	0	DSP	0	0.149895	Cancer_epi
0	1.12578	0.597	0.197	0	3	PARP14	0	0.149771	TAM
0	1.12339	0.282	0.009	0	5	SMOC2	0	0.149452	CAF
0	1.12246	0.508	0.129	0	3	ALOX5AP	0	0.149328	TAM
0	1.12233	0.291	0.11	0	1	HCLS1	0	0.149312	Tcells
0	1.12213	0.208	0.059	0	1	AKNA	0	0.149284	Tcells
0	1.12204	0.245	0.118	0	1	IFITM1	0	0.149272	Tcells
0	1.12155	0.657	0.241	0	2	RHOV	0	0.149208	Cancer_epi_cycling
0	1.12027	0.523	0.576	0	1	SARAF	0	0.149038	Tcells
0	1.12013	0.31	0.003	0	3	SIGLEC1	0	0.149019	TAM
0	1.12011	0.308	0.01	0	5	PDPN	0	0.149016	CAF
0	1.11899	0.58	0.588	0	1	PSME1	0	0.148867	Tcells
0	1.11774	0.91	0.684	0	3	CD63	0	0.148701	TAM
0	1.11742	0.947	0.648	0	2	HMGN2	0	0.148659	Cancer_epi_cycling
0	1.11615	0.657	0.249	0	0	CCND1	0	0.148489	Cancer_epi
0	1.11584	0.943	0.666	0	2	ANXA2	0	0.148449	Cancer_epi_cycling
0	1.11583	0.204	0.045	0	1	SELL	0	0.148447	Tcells
0	1.11546	0.337	0.019	0	3	DMXL2	0	0.148398	TAM
0	1.11408	0.267	0.211	0	1	SYNE2	0	0.148214	Tcells
0	1.11387	0.192	0.062	0	1	BCL11B	0	0.148186	Tcells
0	1.11382	0.339	0.135	0	1	CD53	0	0.148179	Tcells
0	1.11298	0.579	0.627	0	1	SRSF7	0	0.148068	Tcells
0	1.11295	0.869	0.393	0	2	MGST1	0	0.148064	Cancer_epi_cycling
0	1.11272	0.623	0.163	0	4	ANKRD28	0	0.148033	Plasma_cells
3.43382e-238	1.51528	0.412	0.046	5.28911e-234	7	NEK8	8.81667e-238	0.148028	DC
0	1.11203	0.874	0.403	0	2	CLDN4	0	0.147942	Cancer_epi_cycling
0	1.11203	0.878	0.606	0	3	DUSP1	0	0.147942	TAM
1.17732e-205	1.75052	0.659	0.131	1.81343e-201	7	PTPRE	2.77824e-205	0.147564	DC
1.33295e-276	1.29899	0.542	0.377	2.05314e-272	6	REL	3.75559e-276	0.147439	Bcells
1.31468e-238	1.50653	0.361	0.118	2.025e-234	5	MFAP5	3.37807e-238	0.147432	CAF
2.18503e-290	1.23676	0.22	0.039	3.3656e-286	6	LY86	6.33671e-290	0.147394	Bcells
0	1.10733	0.231	0.068	0	1	APBB1IP	0	0.147316	Tcells
0	1.10522	0.188	0.043	0	1	OASL	0	0.147036	Tcells
0	1.10488	0.215	0.037	0	3	PTGS2	0	0.14699	TAM
0	1.10475	0.84	0.337	0	2	MAL2	0	0.146973	Cancer_epi_cycling
0	1.10473	0.539	0.056	0	2	TPX2	0	0.14697	Cancer_epi_cycling
0	1.10434	0.294	0.189	0	1	FNBP1	0	0.146919	Tcells
1.82368e-197	1.81521	0.553	0.059	2.80901e-193	8	PRSS23	4.19455e-197	0.146899	Endothelial
0	1.10168	0.604	0.227	0	3	TIMP1	0	0.146564	TAM
0	1.10139	0.428	0.065	0	3	CFD	0	0.146526	TAM
4.476e-263	1.35749	0.421	0.011	6.89438e-259	8	ACVRL1	1.22112e-262	0.146519	Endothelial
0	1.10104	0.815	0.351	0	2	CRABP2	0	0.14648	Cancer_epi_cycling
0	1.09804	0.174	0.002	0	5	GREM1	0	0.146081	CAF
0	1.0973	0.178	0.025	0	1	SH2D2A	0	0.145982	Tcells
0	1.09712	0.259	0.195	0	1	NR3C1	0	0.145958	Tcells
0	1.09642	0.823	0.842	0	1	DDX5	0	0.145864	Tcells
0	1.09613	0.406	0.066	0	5	LAMC1	0	0.145826	CAF
0	1.09607	0.76	0.422	0	5	EID1	0	0.145818	CAF
0	1.09586	0.33	0.345	0	1	RBPJ	0	0.14579	Tcells
0	1.09471	0.709	0.239	0	2	TFDP1	0	0.145637	Cancer_epi_cycling
0	1.09388	0.691	0.319	0	2	TUBA1C	0	0.145527	Cancer_epi_cycling
0	1.09198	0.352	0.122	0	5	UACA	0	0.145273	CAF
3.00889e-287	1.23182	0.547	0.237	4.6346e-283	5	EMP1	8.64973e-287	0.145215	CAF
2.05576e-216	1.63592	0.971	0.644	3.16649e-212	7	CYBA	4.99198e-216	0.145148	DC
0	1.09083	0.959	0.655	0	4	SPCS2	0	0.145121	Plasma_cells
0	1.08962	0.396	0.083	0	3	HNMT	0	0.14496	TAM
0	1.08906	0.467	0.491	0	1	N4BP2L2	0	0.144886	Tcells
0	1.08895	0.485	0.027	0	4	POU2AF1	0	0.144871	Plasma_cells
0	1.08797	0.964	0.693	0	2	TPI1	0	0.144741	Cancer_epi_cycling
0	1.08689	0.494	0.067	0	3	LCP2	0	0.144597	TAM
1.28211e-289	1.216	0.198	0.031	1.97483e-285	6	HVCN1	3.70936e-289	0.144536	Bcells
0	1.08595	0.312	0.01	0	5	RBMS3	0	0.144471	CAF
0	1.08468	0.209	0.097	0	1	CNOT6L	0	0.144303	Tcells
0	1.08324	0.185	0.001	0	5	OGN	0	0.144112	CAF
0	1.08321	0.145	0.013	0	1	CD8B	0	0.144107	Tcells
0	1.08207	0.239	0.086	0	1	DOCK8	0	0.143955	Tcells
0	1.08164	0.896	0.688	0	5	ITM2B	0	0.143899	CAF
0	1.08006	0.648	0.553	0	1	KLF6	0	0.143689	Tcells
0	1.11432	0.378	0.334	0	6	JMJD1C	0	0.143624	Bcells
0	1.07907	0.28	0.016	0	5	F2R	0	0.143556	CAF
0	1.07842	0.327	0.054	0	5	PDGFRL	0	0.14347	CAF
0	1.07836	0.52	0.235	0	0	ID1	0	0.143462	Cancer_epi
0	1.07747	0.749	0.284	0	2	LSR	0	0.143344	Cancer_epi_cycling
0	1.07726	0.478	0.19	0	0	NDUFA4L2	0	0.143316	Cancer_epi
0	1.076	0.162	0.03	0	1	GIMAP1	0	0.143148	Tcells
0	1.07568	0.274	0.153	0	1	SP110	0	0.143105	Tcells
3.55711e-178	1.96051	0.547	0.072	5.47902e-174	7	GPR65	7.74056e-178	0.143092	DC
2.17012e-216	1.6124	0.556	0.108	3.34264e-212	8	BMPR2	5.26916e-216	0.143045	Endothelial
0	1.07518	0.628	0.682	0	1	HSPA8	0	0.143038	Tcells
1.05661e-223	1.55882	0.451	0.029	1.62749e-219	7	CSF2RB	2.61106e-223	0.142984	DC
0	1.07244	0.209	0.008	0	5	SERPINE1	0	0.142675	CAF
3.04534e-264	1.31492	0.453	0.27	4.69074e-260	6	ELF1	8.33336e-264	0.142556	Bcells
0	1.07062	0.608	0.216	0	3	TNFAIP3	0	0.142432	TAM
0	1.07046	0.155	0.007	0	3	APOBEC3A	0	0.142411	TAM
0	1.06929	0.469	0.132	0	3	NABP1	0	0.142255	TAM
0	1.06929	0.99	0.884	0	0	RPS20	0	0.142255	Cancer_epi
0	1.06781	0.997	0.956	0	0	RPL8	0	0.142058	Cancer_epi
0	1.0795	0.485	0.135	0	5	IL6ST	0	0.142056	CAF
0	1.06571	0.31	0.026	0	5	FBLN5	0	0.141779	CAF
0	1.06364	0.631	0.367	0	3	NR4A2	0	0.141504	TAM
0	1.0628	0.741	0.431	0	3	ACTR2	0	0.141392	TAM
0	1.0622	0.432	0.086	0	3	GNA13	0	0.141312	TAM
0	1.06185	0.298	0.002	0	3	FPR1	0	0.141265	TAM
0	1.08259	0.123	0.129	0	3	SELENOP	0	0.141247	TAM
0	1.06036	0.499	0.157	0	3	PLEKHO1	0	0.141067	TAM
0	1.06001	0.359	0.051	0	5	FRMD6	0	0.141021	CAF
0	1.05992	0.255	0.003	0	3	VSIG4	0	0.141009	TAM
5.06678e-194	1.77319	0.658	0.143	7.80436e-190	8	IL6ST	1.15523e-193	0.140984	Endothelial
0	1.05889	0.801	0.353	0	2	HSPB11	0	0.140872	Cancer_epi_cycling
0	1.0585	0.466	0.465	0	6	SF1	0	0.140819	Bcells
0	1.0584	0.367	0.115	0	3	ETS2	0	0.140807	TAM
0	1.05818	0.347	0.005	0	3	SLC8A1	0	0.140777	TAM
0	1.05645	0.361	0.101	0	3	LIPA	0	0.140546	TAM
3.48481e-258	1.32664	0.386	0.207	5.36766e-254	6	TCF4	9.41007e-258	0.140518	Bcells
0	1.05559	0.534	0.072	0	2	CENPU	0	0.140432	Cancer_epi_cycling
0	1.05533	0.607	0.288	0	3	GRB2	0	0.140399	TAM
0	1.0551	0.21	0.009	0	5	CARMN	0	0.140368	CAF
0	1.05507	0.996	0.981	0	3	TMSB10	0	0.140364	TAM
0	1.05487	0.669	0.488	0	3	YWHAH	0	0.140336	TAM
0	1.05453	0.278	0.182	0	1	ZC3HAV1	0	0.140292	Tcells
0	1.05421	0.366	0.125	0	5	PLOD2	0	0.140249	CAF
3.16524e-303	1.12651	0.162	0.004	4.87543e-299	6	BLK	9.41261e-303	0.140211	Bcells
0	1.0536	0.203	0.101	0	1	SOCS1	0	0.140168	Tcells
0	1.05268	0.378	0.382	0	1	REL	0	0.140046	Tcells
0	1.05177	0.259	0.164	0	1	TNFAIP8	0	0.139925	Tcells
0	1.0497	0.374	0.177	0	3	ABL2	0	0.139649	TAM
0	1.0491	0.139	0.012	0	3	CXCL11	0	0.13957	TAM
0	1.04908	0.295	0.023	0	5	COLEC12	0	0.139566	CAF
0	1.04901	0.264	0.004	0	3	TREM1	0	0.139558	TAM
0	1.04769	0.344	0.029	0	5	CERCAM	0	0.139381	CAF
0	1.04721	0.399	0.148	0	3	ATF5	0	0.139318	TAM
0	1.04714	0.114	0.002	0	3	CCL7	0	0.139308	TAM
0	1.04711	0.31	0.048	0	3	NR4A3	0	0.139305	TAM
0	1.0457	0.815	0.368	0	2	KRT14	0	0.139117	Cancer_epi_cycling
0	1.04498	0.355	0.052	0	5	IL1R1	0	0.139021	CAF
0	1.04486	0.994	0.961	0	0	RPS3	0	0.139005	Cancer_epi
0	1.04506	0.265	0.225	0	6	CCDC50	0	0.138772	Bcells
0	1.04239	0.211	0.127	0	1	SLFN5	0	0.138676	Tcells
0	1.04178	0.382	0.33	0	1	PSMB8	0	0.138595	Tcells
0	1.04011	0.585	0.11	0	4	SEL1L	0	0.138374	Plasma_cells
0	1.03996	0.535	0.058	0	2	MYBL2	0	0.138354	Cancer_epi_cycling
0	1.03949	0.325	0.304	0	1	SMCHD1	0	0.138291	Tcells
0	1.03868	0.358	0.072	0	3	GK	0	0.138184	TAM
0	1.03699	0.358	0.026	0	5	ECM1	0	0.137959	CAF
0	1.03644	0.647	0.349	0	3	WSB1	0	0.137886	TAM
0	1.03608	0.506	0.064	0	4	PIM2	0	0.137837	Plasma_cells
6.13853e-200	1.67887	0.551	0.072	9.45518e-196	8	COL18A1	1.42441e-199	0.137574	Endothelial
0	1.0613	0.164	0.293	0	3	MT1G	0	0.137565	TAM
0	1.03376	0.203	0.099	0	1	IFIT1	0	0.137529	Tcells
0	1.03206	0.373	0.053	0	3	MPP1	0	0.137302	TAM
0	1.03193	0.431	0.098	0	5	TSPAN4	0	0.137285	CAF
0	1.03154	0.257	0.051	0	0	FABP7	0	0.137233	Cancer_epi
0	1.03012	0.304	0.271	0	1	AAK1	0	0.137044	Tcells
0	1.02983	0.787	0.385	0	4	SDF2L1	0	0.137006	Plasma_cells
0	1.02945	0.158	0.009	0	1	ITK	0	0.136955	Tcells
0	1.02655	0.159	0.004	0	5	GPC3	0	0.136569	CAF
0	1.0256	0.622	0.61	0	6	PNISR	0	0.136443	Bcells
2.17706e-239	1.38885	0.451	0.041	3.35333e-235	8	CYYR1	5.60994e-239	0.136362	Endothelial
0	1.02497	0.269	0.02	0	5	PTN	0	0.136359	CAF
0	1.02471	0.458	0.45	0	1	DDX3X	0	0.136325	Tcells
0	1.02471	0.376	0.096	0	3	IFIT3	0	0.136324	TAM
0	1.02453	0.993	0.967	0	0	RPL13A	0	0.136301	Cancer_epi
0	1.02418	0.653	0.192	0	2	MZT1	0	0.136254	Cancer_epi_cycling
0	1.02285	0.32	0.012	0	3	MPEG1	0	0.136077	TAM
0	1.02242	0.944	0.625	0	0	SLC25A6	0	0.13602	Cancer_epi
0	1.02004	0.267	0.106	0	0	LCN2	0	0.135703	Cancer_epi
1.11851e-197	1.67493	0.553	0.086	1.72283e-193	8	NRP1	2.57529e-197	0.135693	Endothelial
0	1.01994	0.153	0.003	0	5	TNXB	0	0.13569	CAF
0	1.01988	0.995	0.943	0	3	TMSB4X	0	0.135681	TAM
0	1.01813	0.745	0.274	0	2	PHGDH	0	0.13545	Cancer_epi_cycling
0	1.01807	0.154	0.01	0	1	CD6	0	0.135441	Tcells
0	1.01774	0.389	0.427	0	1	CKLF	0	0.135397	Tcells
5.42548e-269	1.22466	0.393	0.288	8.35687e-265	6	YPEL5	1.50255e-268	0.135164	Bcells
0	1.01555	0.99	0.937	0	0	RPS7	0	0.135106	Cancer_epi
0	1.01536	0.444	0.148	0	5	EVA1B	0	0.13508	CAF
0	1.01526	0.907	0.549	0	4	SPCS1	0	0.135068	Plasma_cells
0	1.01519	0.387	0.082	0	3	GNB4	0	0.135058	TAM
0	1.01516	0.183	0.033	0	1	RIPOR2	0	0.135054	Tcells
0	1.01473	0.261	0.228	0	1	GCC2	0	0.134996	Tcells
0	1.01415	0.351	0.093	0	3	ACSL1	0	0.13492	TAM
0	1.01358	0.994	0.967	0	0	RPL3	0	0.134844	Cancer_epi
0	1.01324	0.317	0.009	0	3	ITGAM	0	0.134798	TAM
0	1.01322	0.36	0.363	0	1	GPBP1	0	0.134797	Tcells
0	1.01318	0.362	0.011	0	5	GNG11	0	0.13479	CAF
0	1.01249	0.546	0.055	0	2	MKI67	0	0.134698	Cancer_epi_cycling
0	1.01122	0.174	0.03	0	1	ARHGAP9	0	0.13453	Tcells
0	1.0112	0.427	0.101	0	3	PTPRE	0	0.134527	TAM
0	1.01081	0.335	0.02	0	3	PIK3AP1	0	0.134475	TAM
0	1.00926	0.229	0.012	0	3	SLC16A10	0	0.134269	TAM
0	1.00774	0.353	0.033	0	3	SLC15A3	0	0.134067	TAM
0	1.00723	0.541	0.197	0	3	SERPINB1	0	0.133999	TAM
0	1.00676	0.94	0.815	0	3	OAZ1	0	0.133936	TAM
0	1.00486	0.647	0.223	0	2	SAA1	0	0.133684	Cancer_epi_cycling
0	1.00442	0.103	0.009	0	1	CRTAM	0	0.133625	Tcells
0	1.00418	0.609	0.234	0	2	DMKN	0	0.133593	Cancer_epi_cycling
0	1.00414	0.222	0.002	0	3	AQP9	0	0.133589	TAM
0	1.00349	0.369	0.083	0	3	NCF1	0	0.133502	TAM
0	1.00327	0.708	0.259	0	0	MAL2	0	0.133473	Cancer_epi
0	1.00324	0.18	0.073	0	1	LPIN2	0	0.133469	Tcells
0	1.00258	0.225	0.118	0	1	ICAM3	0	0.133381	Tcells
0	1.00244	0.501	0.25	0	3	VAMP5	0	0.133361	TAM
0	1.00211	0.464	0.182	0	5	RCN1	0	0.133318	CAF
0	1.00045	0.351	0.039	0	5	TGFB1I1	0	0.133097	CAF
0	1.00012	0.564	0.22	0	0	SDC4	0	0.133054	Cancer_epi
2.36426e-196	1.65321	0.657	0.185	3.64168e-192	7	CCDC88A	5.42153e-196	0.133031	DC
0	0.999187	0.855	0.841	0	1	RPS26	0	0.132929	Tcells
0	0.997554	0.611	0.291	0	3	MOB1A	0	0.132712	TAM
0	0.997204	0.403	0.444	0	1	EZR	0	0.132665	Tcells
1.29983e-196	1.646	0.591	0.114	2.00213e-192	8	ECE1	2.98347e-196	0.132628	Endothelial
0	0.996728	0.718	0.356	0	3	IFI6	0	0.132602	TAM
0	0.996509	0.595	0.14	0	2	ATAD2	0	0.132573	Cancer_epi_cycling
0	0.996348	0.222	0.115	0	1	LBH	0	0.132551	Tcells
0	0.996162	0.757	0.306	0	5	IFITM2	0	0.132527	CAF
0	0.996062	0.337	0.028	0	3	EPB41L3	0	0.132513	TAM
0	0.996023	0.738	0.283	0	2	KRT6B	0	0.132508	Cancer_epi_cycling
0	0.995102	0.189	0.06	0	1	SEPT1	0	0.132386	Tcells
0	0.994024	0.799	0.564	0	3	MCL1	0	0.132242	TAM
3.59633e-228	1.41289	0.101	0.002	5.53943e-224	5	PI16	9.00044e-228	0.132197	CAF
0	0.993669	0.255	0.01	0	5	PLXDC1	0	0.132195	CAF
0	0.9917	0.17	0.103	0	1	TSPYL2	0	0.131933	Tcells
0	0.991605	0.476	0.218	0	3	HEXB	0	0.13192	TAM
0	0.991054	0.861	0.491	0	0	EIF3H	0	0.131847	Cancer_epi
0	0.990991	0.643	0.193	0	0	PTPRF	0	0.131839	Cancer_epi
0	0.990269	0.187	0.036	0	1	ARHGAP15	0	0.131743	Tcells
0	0.990156	0.505	0.269	0	0	NDRG1	0	0.131728	Cancer_epi
0	0.988667	0.321	0.007	0	3	TFEC	0	0.131529	TAM
0	0.987847	0.514	0.113	0	4	PDK1	0	0.13142	Plasma_cells
1.60849e-183	1.74782	0.723	0.24	2.47756e-179	7	RAB11FIP1	3.55745e-183	0.131413	DC
0	0.987303	0.851	0.672	0	3	S100A4	0	0.131348	TAM
0	0.986592	0.702	0.483	0	3	VMP1	0	0.131253	TAM
0	0.984957	0.19	0.002	0	3	CLEC10A	0	0.131036	TAM
0	0.984789	0.187	0.004	0	5	DIO2	0	0.131013	CAF
0	0.984309	0.295	0.02	0	3	IFI30	0	0.13095	TAM
0	0.983916	0.663	0.273	0	0	CDKN2A	0	0.130897	Cancer_epi
3.88629e-264	1.20752	0.348	0.006	5.98605e-260	8	SEMA3F	1.06333e-263	0.13086	Endothelial
0	0.983184	0.561	0.105	0	2	CENPM	0	0.1308	Cancer_epi_cycling
0	0.983166	0.27	0.029	0	5	ADAMTS4	0	0.130798	CAF
0	0.982565	0.449	0.115	0	0	S100A1	0	0.130718	Cancer_epi
0	0.982295	0.218	0.112	0	1	TRIM22	0	0.130682	Tcells
1.91487e-245	1.29803	0.327	0.004	2.94948e-241	8	ZNF385D	5.015e-245	0.130679	Endothelial
0	0.981876	0.347	0.159	0	0	CHI3L1	0	0.130626	Cancer_epi
0	0.981349	0.486	0.103	0	3	SAMSN1	0	0.130556	TAM
0	0.981029	0.245	0.012	0	3	PLA2G7	0	0.130513	TAM
8.05101e-228	1.39691	0.13	0.03	1.2401e-223	5	GAL	2.01242e-227	0.130501	CAF
0	0.980171	0.312	0.018	0	3	TLR2	0	0.130399	TAM
0	0.979548	0.227	0.083	0	1	LCP2	0	0.130316	Tcells
0	0.979225	0.217	0.01	0	3	MMP19	0	0.130273	TAM
0	0.978993	0.523	0.21	0	3	M6PR	0	0.130242	TAM
0	0.977646	0.156	0.037	0	1	OXNAD1	0	0.130063	Tcells
0	0.977179	0.592	0.192	0	0	GABRP	0	0.130001	Cancer_epi
0	0.976728	0.234	0.15	0	1	CYLD	0	0.129941	Tcells
2.10119e-188	1.6802	0.969	0.734	3.23646e-184	8	VIM	4.71741e-188	0.129706	Endothelial
0	0.974819	0.171	0.05	0	1	GPRIN3	0	0.129687	Tcells
1.07733e-183	1.71996	0.681	0.274	1.65942e-179	8	SERPINH1	2.38422e-183	0.129441	Endothelial
0	0.972021	0.36	0.121	0	5	MFAP2	0	0.129315	CAF
4.87331e-268	1.1722	0.52	0.174	7.50636e-264	5	TMEM176B	1.3458e-267	0.128915	CAF
0	0.968604	0.334	0.026	0	5	DLC1	0	0.12886	CAF
0	0.968198	0.268	0.202	0	1	ARL4C	0	0.128806	Tcells
0	0.968124	0.967	0.849	0	0	RPL27	0	0.128796	Cancer_epi
0	0.966626	0.328	0.048	0	5	GPX8	0	0.128597	CAF
0	0.96654	0.443	0.096	0	3	ARRB2	0	0.128586	TAM
0	0.965653	0.994	0.973	0	0	RPS4X	0	0.128468	Cancer_epi
0	0.96532	0.726	0.44	0	3	FOSB	0	0.128423	TAM
0	0.962677	0.299	0.02	0	3	BCAT1	0	0.128072	TAM
0	0.9624	0.239	0.157	0	1	SMAP2	0	0.128035	Tcells
0	0.962321	0.984	0.98	0	1	TPT1	0	0.128025	Tcells
2.01136e-128	2.43452	0.495	0.228	3.0981e-124	7	AREG	3.74865e-128	0.127842	DC
0	0.960802	0.449	0.031	0	2	CDCA8	0	0.127822	Cancer_epi_cycling
0	0.960107	0.997	0.985	0	0	RPS19	0	0.12773	Cancer_epi
0	0.95956	0.564	0.175	0	0	NDRG2	0	0.127657	Cancer_epi
0	0.95941	0.903	0.528	0	2	MT1X	0	0.127637	Cancer_epi_cycling
0	0.959202	0.22	0.006	0	3	NLRP3	0	0.127609	TAM
0	0.95824	0.205	0.086	0	1	ANKRD44	0	0.127482	Tcells
0	0.958219	0.863	0.465	0	2	H2AFV	0	0.127479	Cancer_epi_cycling
0	0.958099	0.458	0.246	0	3	FNDC3B	0	0.127463	TAM
0	0.958005	0.525	0.169	0	3	RHOG	0	0.12745	TAM
0	0.957987	0.49	0.31	0	3	RHOB	0	0.127448	TAM
0	0.957969	0.976	0.84	0	0	S100A6	0	0.127445	Cancer_epi
1.46404e-267	1.16042	0.291	0.001	2.25507e-263	7	PTCRA	4.03939e-267	0.127391	DC
0	0.957411	0.772	0.318	0	0	APP	0	0.127371	Cancer_epi
0	0.956627	0.239	0.004	0	5	SGIP1	0	0.127267	CAF
0	0.956589	0.181	0.003	0	3	ADAMDEC1	0	0.127262	TAM
0	0.956321	0.19	0.084	0	1	PAG1	0	0.127226	Tcells
0	0.955671	0.655	0.27	0	0	MFGE8	0	0.12714	Cancer_epi
0	0.955069	0.517	0.074	0	2	MAD2L1	0	0.12706	Cancer_epi_cycling
0	0.954801	0.145	0.016	0	1	STAT4	0	0.127024	Tcells
3.02714e-307	1.00712	0.451	0.166	4.6627e-303	5	VCL	9.06169e-307	0.127018	CAF
0	0.954424	0.459	0.24	0	2	HIST1H1C	0	0.126974	Cancer_epi_cycling
9.96925e-249	1.24438	0.856	0.757	1.53556e-244	5	FOS	2.63502e-248	0.12696	CAF
9.60936e-243	1.27472	0.2	0.075	1.48013e-238	6	TP53INP1	2.49786e-242	0.126916	Bcells
0	0.953012	0.51	0.253	0	3	RNF13	0	0.126786	TAM
0	0.951539	0.581	0.215	0	2	CLDN3	0	0.12659	Cancer_epi_cycling
0	0.951518	0.339	0.036	0	5	AXL	0	0.126587	CAF
0	0.949989	0.439	0.449	0	1	FXYD5	0	0.126384	Tcells
2.8941e-303	1.01505	0.558	0.235	4.45778e-299	5	SEC31A	8.6084e-303	0.126354	CAF
0	0.949326	0.481	0.253	0	3	CREG1	0	0.126296	TAM
0	0.947861	0.304	0.3	0	1	TERF2IP	0	0.126101	Tcells
0	0.947632	0.172	0.035	0	1	SPN	0	0.12607	Tcells
0	0.94745	0.343	0.334	0	1	CYTOR	0	0.126046	Tcells
3.63468e-248	1.23805	0.343	0.01	5.5985e-244	7	PHEX	9.58929e-248	0.126029	DC
4.72874e-298	1.03009	0.453	0.155	7.28368e-294	5	FGFR1	1.39175e-297	0.126015	CAF
0	0.946944	0.937	0.469	0	2	PERP	0	0.125979	Cancer_epi_cycling
0	0.946266	0.456	0.032	0	2	CEP55	0	0.125889	Cancer_epi_cycling
0	0.945062	0.107	0.001	0	4	IGHV3-30	0	0.125728	Plasma_cells
0	0.94397	0.622	0.328	0	3	CMTM6	0	0.125583	TAM
0	0.9439	0.634	0.212	0	0	S100A14	0	0.125574	Cancer_epi
0	0.943879	0.641	0.218	0	0	EPCAM	0	0.125571	Cancer_epi
0	0.943435	0.137	0.005	0	1	TRAT1	0	0.125512	Tcells
8.06437e-277	1.10489	0.767	0.631	1.24216e-272	6	HLA-E	2.27266e-276	0.125507	Bcells
0	0.943198	0.179	0.051	0	1	RHOF	0	0.12548	Tcells
1.0476e-242	1.26049	0.517	0.314	1.61362e-238	6	STK4	2.72255e-242	0.12548	Bcells
0	0.942711	0.775	0.571	0	3	VAMP8	0	0.125416	TAM
0	0.942588	0.673	0.257	0	2	TMEM106C	0	0.125399	Cancer_epi_cycling
0	0.942196	0.387	0.429	0	1	RSRP1	0	0.125347	Tcells
0	0.942078	0.764	0.833	0	1	RPL36AL	0	0.125331	Tcells
0	0.942028	0.605	0.304	0	3	PYCARD	0	0.125325	TAM
0	0.942001	0.999	0.917	0	3	B2M	0	0.125321	TAM
0	0.941979	0.799	0.558	0	3	GPX4	0	0.125318	TAM
0	0.941743	0.311	0.051	0	3	SLC43A2	0	0.125287	TAM
0	0.941492	0.171	0.075	0	1	CBLB	0	0.125253	Tcells
0	0.941158	0.795	0.395	0	2	LSM4	0	0.125209	Cancer_epi_cycling
0	0.940996	0.329	0.014	0	3	ALOX5	0	0.125187	TAM
6.56753e-263	1.1603	0.346	0.003	1.0116e-258	8	FZD4	1.79072e-262	0.125156	Endothelial
0	0.940673	0.436	0.169	0	3	UPP1	0	0.125145	TAM
0	0.940513	0.785	0.3	0	0	TM4SF1	0	0.125123	Cancer_epi
0	0.940506	0.175	0.01	0	4	DNAAF1	0	0.125122	Plasma_cells
0	0.9396	0.375	0.043	0	2	CCNB1	0	0.125002	Cancer_epi_cycling
0	0.939473	0.721	0.316	0	2	EIF4EBP1	0	0.124985	Cancer_epi_cycling
0	0.93924	0.52	0.107	0	2	CDKN2C	0	0.124954	Cancer_epi_cycling
0	0.939031	0.277	0.027	0	5	LOXL2	0	0.124926	CAF
0	0.938782	0.598	0.286	0	3	MAFB	0	0.124893	TAM
0	0.938751	0.468	0.144	0	3	SKAP2	0	0.124889	TAM
0	0.938614	0.149	0.012	0	1	SIT1	0	0.124871	Tcells
0	0.938328	0.905	0.552	0	2	SNRPD1	0	0.124833	Cancer_epi_cycling
0	0.938061	0.985	0.89	0	0	RPL5	0	0.124797	Cancer_epi
0	0.936508	0.319	0.353	0	1	ARID4B	0	0.12459	Tcells
0	0.93618	0.752	0.306	0	3	ARHGDIB	0	0.124547	TAM
0	0.936078	0.164	0.004	0	3	F13A1	0	0.124533	TAM
0	0.936016	0.599	0.183	0	2	RBP7	0	0.124525	Cancer_epi_cycling
0	0.935719	0.473	0.593	0	1	DNAJA1	0	0.124485	Tcells
0	0.935067	0.694	0.39	0	3	LRRFIP1	0	0.124399	TAM
0	0.934421	0.469	0.196	0	3	TIMP2	0	0.124313	TAM
0	0.933994	0.283	0.277	0	1	EIF2AK2	0	0.124256	Tcells
0	0.933875	0.233	0.181	0	1	USP15	0	0.12424	Tcells
0	0.932685	0.286	0.293	0	1	YPEL5	0	0.124082	Tcells
0	0.932634	0.277	0.002	0	3	LILRB2	0	0.124075	TAM
0	0.932621	0.655	0.229	0	2	SERPINB5	0	0.124073	Cancer_epi_cycling
0	0.93237	0.3	0.037	0	3	IL18	0	0.12404	TAM
0	0.932085	0.117	0.012	0	1	TNFRSF9	0	0.124002	Tcells
0	0.931819	0.294	0.054	0	5	GJA1	0	0.123967	CAF
0	0.930525	0.38	0.029	0	3	HAVCR2	0	0.123794	TAM
3.02953e-165	1.8293	0.675	0.152	4.66638e-161	8	KLF2	6.34413e-165	0.12378	Endothelial
0	0.930231	0.36	0.084	0	5	EPB41L2	0	0.123755	CAF
0	0.930131	0.369	0.116	0	3	PMP22	0	0.123742	TAM
6.81985e-239	1.26251	0.44	0.236	1.05046e-234	6	HLA-DMA	1.7544e-238	0.123699	Bcells
0	0.929684	0.78	0.358	0	2	PGRMC1	0	0.123683	Cancer_epi_cycling
0	0.929322	0.382	0.069	0	3	SERPINB9	0	0.123634	TAM
0	0.929115	0.926	0.63	0	0	IER2	0	0.123607	Cancer_epi
0	0.928468	0.8	0.403	0	2	CCT5	0	0.123521	Cancer_epi_cycling
1.27036e-247	1.21573	0.337	0.003	1.95674e-243	7	FAM129C	3.34612e-247	0.123484	DC
0	0.927563	0.29	0.059	0	0	SCRG1	0	0.1234	Cancer_epi
0	0.927319	0.256	0.043	0	3	IFIT2	0	0.123368	TAM
0	0.926948	0.203	0.127	0	1	PPM1K	0	0.123319	Tcells
9.98076e-170	1.77247	0.557	0.131	1.53734e-165	7	LDLRAD4	2.11647e-169	0.123205	DC
0	0.925456	0.49	0.184	0	0	NFIB	0	0.12312	Cancer_epi
0	0.925309	0.409	0.264	0	3	TFRC	0	0.123101	TAM
0	0.925299	0.365	0.078	0	3	CEP170	0	0.123099	TAM
0	0.924692	0.184	0.136	0	1	CRYBG1	0	0.123018	Tcells
0	0.924662	0.276	0.267	0	1	CLK1	0	0.123014	Tcells
0	0.923792	0.55	0.626	0	1	SEPT7	0	0.122899	Tcells
0	0.922789	0.265	0.268	0	1	MBP	0	0.122765	Tcells
0	0.922559	0.653	0.247	0	0	S100A13	0	0.122735	Cancer_epi
0	0.922097	0.636	0.205	0	2	SFN	0	0.122673	Cancer_epi_cycling
0	0.921774	0.184	0.004	0	5	NR2F1	0	0.12263	CAF
8.28455e-200	1.49718	0.44	0.028	1.27607e-195	8	FAM198B	1.92128e-199	0.122605	Endothelial
0	0.919654	0.879	0.514	0	2	PRDX2	0	0.122348	Cancer_epi_cycling
0	0.919611	0.455	0.037	0	2	PRC1	0	0.122342	Cancer_epi_cycling
0	0.919019	0.766	0.478	0	0	LGALS3	0	0.122264	Cancer_epi
0	0.918652	0.247	0.244	0	1	NAP1L4	0	0.122215	Tcells
0	0.918646	0.521	0.189	0	0	GPRC5A	0	0.122214	Cancer_epi
0	0.918627	0.181	0.083	0	1	TAGAP	0	0.122212	Tcells
0	0.918513	0.423	0.179	0	3	SCARB2	0	0.122196	TAM
0	0.918355	0.233	0.214	0	1	SLC38A1	0	0.122175	Tcells
0	0.917587	0.202	0.085	0	1	FMNL1	0	0.122073	Tcells
0	0.917515	0.972	0.63	0	4	CYBA	0	0.122064	Plasma_cells
0	0.916019	0.227	0.211	0	1	ATM	0	0.121865	Tcells
0	0.915441	0.769	0.381	0	2	RAD21	0	0.121788	Cancer_epi_cycling
0	0.915419	0.145	0.042	0	1	PARP8	0	0.121785	Tcells
0	0.91528	0.757	0.497	0	3	LITAF	0	0.121766	TAM
0	0.91513	0.238	0.036	0	5	FNDC1	0	0.121746	CAF
1.31299e-144	2.057	0.352	0.029	2.0224e-140	8	CD36	2.57958e-144	0.121718	Endothelial
0	0.914768	0.201	0.124	0	1	OAS1	0	0.121698	Tcells
1.68207e-289	1.02416	0.303	0.115	2.59089e-285	5	NFIA	4.86535e-289	0.121683	CAF
0	0.914605	0.629	0.427	0	3	APLP2	0	0.121676	TAM
7.67046e-231	1.2851	0.382	0.017	1.18148e-226	8	SYNPO	1.93258e-230	0.121653	Endothelial
0	0.914085	0.252	0.049	0	3	PKIB	0	0.121607	TAM
3.94068e-187	1.58559	0.472	0.103	6.06983e-183	7	CLN8	8.81638e-187	0.121572	DC
0	0.912497	0.244	0.07	0	3	ADM	0	0.121396	TAM
0	0.912204	0.472	0.204	0	3	PEA15	0	0.121357	TAM
4.11101e-187	1.58132	0.518	0.047	6.33219e-183	8	TSHZ2	9.19576e-187	0.121232	Endothelial
0	0.910744	0.187	0.185	0	1	LYAR	0	0.121163	Tcells
0	0.910739	0.712	0.339	0	4	MANF	0	0.121162	Plasma_cells
0	0.909806	0.986	0.765	0	2	UQCRH	0	0.121038	Cancer_epi_cycling
0	0.909731	0.197	0.112	0	1	APOBEC3C	0	0.121028	Tcells
0	0.909632	0.328	0.052	0	5	LAMB2	0	0.121015	CAF
1.44625e-176	1.66964	0.564	0.128	2.22766e-172	8	CAVIN3	3.13288e-176	0.120757	Endothelial
0	0.907264	0.731	0.317	0	2	SNRPA1	0	0.1207	Cancer_epi_cycling
6.59671e-219	1.34452	0.423	0.027	1.01609e-214	8	PTPRM	1.61168e-218	0.120673	Endothelial
0	0.905997	0.258	0.062	0	3	SDC3	0	0.120531	TAM
1.71795e-180	1.62899	0.653	0.123	2.64615e-176	7	MEF2C	3.76362e-180	0.120448	DC
0	0.905226	0.473	0.374	0	1	IFI6	0	0.120429	Tcells
0	0.904806	0.495	0.216	0	3	CTSA	0	0.120373	TAM
0	0.90406	0.285	0.005	0	3	CLEC4A	0	0.120274	TAM
0	0.90344	0.895	0.533	0	2	PFDN2	0	0.120191	Cancer_epi_cycling
0	0.903252	0.463	0.23	0	3	NFKBIZ	0	0.120166	TAM
0	0.90316	0.37	0.07	0	5	PARVA	0	0.120154	CAF
0	0.902962	0.303	0.022	0	5	BMP1	0	0.120128	CAF
0	0.902767	0.248	0.183	0	1	PPP1R18	0	0.120102	Tcells
0	0.902168	0.909	0.598	0	2	PKM	0	0.120022	Cancer_epi_cycling
0	0.902135	0.145	0.007	0	1	ZAP70	0	0.120017	Tcells
1.23991e-182	1.60356	0.57	0.073	1.90983e-178	7	CD4	2.73481e-182	0.119981	DC
0	0.901748	0.997	0.985	0	6	RPL34	0	0.119966	Bcells
5.44285e-161	1.8199	0.464	0.073	8.38362e-157	7	NR4A3	1.12327e-160	0.119958	DC
0	0.901563	0.997	0.907	0	2	GAPDH	0	0.119941	Cancer_epi_cycling
0	0.901083	0.969	0.707	0	0	UQCRH	0	0.119878	Cancer_epi
0	0.900857	0.34	0.102	0	3	ZFYVE16	0	0.119847	TAM
0	0.900848	0.268	0.065	0	3	DUSP6	0	0.119846	TAM
0	0.900484	0.466	0.209	0	0	TMEM45A	0	0.119798	Cancer_epi
0	0.900395	0.982	0.826	0	3	SAT1	0	0.119786	TAM
0	0.899834	0.631	0.218	0	0	SOX9	0	0.119711	Cancer_epi
5.42862e-170	1.71896	0.57	0.128	8.3617e-166	7	DUSP5	1.15207e-169	0.119673	DC
0	0.899434	0.996	0.99	0	6	RPS28	0	0.119658	Bcells
0	0.899413	0.672	0.757	0	1	ARPC2	0	0.119655	Tcells
9.90235e-183	1.59814	0.603	0.08	1.52526e-178	7	MS4A6A	2.18491e-182	0.11964	DC
0	0.898981	0.172	0.072	0	1	BIN2	0	0.119598	Tcells
0	0.898192	0.199	0.012	0	3	CD36	0	0.119493	TAM
0	0.897662	0.665	0.272	0	2	ID1	0	0.119422	Cancer_epi_cycling
0	0.897362	0.153	0.027	0	1	PSTPIP1	0	0.119383	Tcells
0	0.895562	0.378	0.043	0	3	CD84	0	0.119143	TAM
1.89521e-221	1.31171	0.386	0.022	2.91918e-217	8	JAG2	4.65362e-221	0.119101	Endothelial
0	0.895068	0.604	0.215	0	2	SCCPDH	0	0.119077	Cancer_epi_cycling
0	0.894926	0.432	0.147	0	3	TMEM176A	0	0.119058	TAM
4.02125e-308	0.941149	0.301	0.054	6.19394e-304	5	PLAGL1	1.20539e-307	0.119037	CAF
0	0.894668	0.326	0.423	0	1	PPP1R2	0	0.119024	Tcells
0	0.894054	0.687	0.301	0	2	S100A14	0	0.118942	Cancer_epi_cycling
0	0.894053	0.166	0.112	0	1	TCF7	0	0.118942	Tcells
0	0.893489	0.433	0.115	0	2	CXCL17	0	0.118867	Cancer_epi_cycling
0	0.892762	0.32	0.011	0	3	LY86	0	0.118771	TAM
0	0.890432	0.757	0.43	0	0	EIF3L	0	0.118461	Cancer_epi
1.34299e-199	1.4479	0.514	0.117	2.06861e-195	7	IDH3A	3.11099e-199	0.118444	DC
0	0.889386	0.268	0.023	0	3	NPL	0	0.118321	TAM
0	0.889383	0.597	0.204	0	0	EFNA1	0	0.118321	Cancer_epi
0	0.888857	0.453	0.188	0	3	ARL4C	0	0.118251	TAM
0	0.888837	0.41	0.143	0	3	CORO1C	0	0.118248	TAM
0	0.887748	0.214	0.149	0	1	IFI44	0	0.118103	Tcells
0	0.885916	0.657	0.232	0	2	IMPA2	0	0.11786	Cancer_epi_cycling
3.18707e-263	1.09113	0.775	0.717	4.90904e-259	3	MT2A	8.69773e-263	0.117836	TAM
7.3315e-247	1.16361	0.298	0.175	1.12927e-242	6	ATP2B1	1.92673e-246	0.117825	Bcells
0	0.885628	0.46	0.174	0	3	MAP3K2	0	0.117821	TAM
0	0.885546	0.245	0.002	0	5	RUNX1T1	0	0.117811	CAF
0	0.885284	0.511	0.255	0	0	ATP1B1	0	0.117776	Cancer_epi
0	0.884763	0.326	0.131	0	0	S100A2	0	0.117706	Cancer_epi
0	0.884225	0.372	0.118	0	3	RAB32	0	0.117635	TAM
0	0.884073	0.495	0.185	0	0	DMKN	0	0.117615	Cancer_epi
0	0.883748	0.269	0.298	0	1	EPC1	0	0.117571	Tcells
0	0.883349	0.161	0.082	0	1	RSAD2	0	0.117518	Tcells
0	0.883066	0.282	0.063	0	3	ATP2B1-AS1	0	0.117481	TAM
0	0.882887	0.38	0.174	0	0	KRT6A	0	0.117457	Cancer_epi
0	0.882426	0.288	0.095	0	0	CLU	0	0.117396	Cancer_epi
7.28657e-202	1.41856	0.423	0.026	1.12235e-197	8	MCTP1	1.70053e-201	0.117367	Endothelial
1.07299e-185	1.54202	0.572	0.067	1.65273e-181	7	PRKCB	2.39004e-185	0.117321	DC
0	0.881853	0.368	0.13	0	5	FKBP10	0	0.117319	CAF
0	0.881774	0.273	0.019	0	3	AXL	0	0.117309	TAM
0	0.881667	0.302	0.039	0	3	ADAM8	0	0.117294	TAM
0	0.881193	0.186	0.097	0	1	SEMA4D	0	0.117231	Tcells
0	0.881142	0.31	0.071	0	2	HIST1H2BJ	0	0.117225	Cancer_epi_cycling
0	0.881071	0.393	0.127	0	3	NFKB1	0	0.117215	TAM
8.43362e-173	1.65509	0.782	0.386	1.29903e-168	8	CD81	1.80458e-172	0.117139	Endothelial
0	0.880085	0.223	0.152	0	1	ANXA6	0	0.117084	Tcells
0	0.879112	0.263	0.299	0	1	ARID5B	0	0.116955	Tcells
0	0.879061	0.121	0.005	0	1	SAMD3	0	0.116948	Tcells
0	0.878809	0.714	0.338	0	4	ERLEC1	0	0.116914	Plasma_cells
0	0.878787	0.798	0.406	0	2	TECR	0	0.116911	Cancer_epi_cycling
0	0.877694	0.56	0.22	0	0	WFDC2	0	0.116766	Cancer_epi
2.38676e-300	0.94637	0.616	0.526	3.67632e-296	3	HSPA1A	7.05622e-300	0.116668	TAM
0	0.876339	0.832	0.899	0	1	HSP90AA1	0	0.116586	Tcells
2.90891e-223	1.27337	0.618	0.34	4.4806e-219	5	MTRNR2L8	7.18041e-223	0.116571	CAF
0	0.876145	0.294	0.006	0	3	SLAMF8	0	0.11656	TAM
0	0.875717	0.823	0.428	0	0	NDUFB9	0	0.116503	Cancer_epi
0	0.875483	0.994	0.975	0	0	RPL18A	0	0.116472	Cancer_epi
0	0.874437	0.465	0.232	0	3	GNAQ	0	0.116333	TAM
0	0.882677	0.337	0.369	0	6	EIF1B	0	0.116331	Bcells
0	0.873767	0.919	0.51	0	2	CD9	0	0.116244	Cancer_epi_cycling
0	0.873752	0.225	0.102	0	0	LY6D	0	0.116241	Cancer_epi
0	0.873256	0.515	0.104	0	3	HCLS1	0	0.116175	TAM
8.12209e-229	1.23791	0.651	0.082	1.25105e-224	7	MZB1	2.0373e-228	0.116154	DC
0	0.872777	0.782	0.363	0	2	TPM1	0	0.116112	Cancer_epi_cycling
0	0.872745	0.177	0.084	0	1	PIP4K2A	0	0.116108	Tcells
0	0.87272	0.658	0.405	0	3	FAM49B	0	0.116104	TAM
0	0.872641	0.336	0.094	0	3	STXBP2	0	0.116094	TAM
0	0.872545	0.749	0.306	0	2	CNN3	0	0.116081	Cancer_epi_cycling
0	0.872503	0.445	0.207	0	3	PRNP	0	0.116075	TAM
0	0.872306	0.25	0.096	0	0	IGFBP3	0	0.116049	Cancer_epi
1.73653e-247	1.14297	0.367	0.005	2.67478e-243	8	JAM2	4.57154e-247	0.11603	Endothelial
0	0.871894	0.903	0.497	0	2	SPINT2	0	0.115994	Cancer_epi_cycling
0	0.871643	0.247	0.011	0	3	CD93	0	0.115961	TAM
0	0.871327	0.723	0.347	0	2	MFGE8	0	0.115919	Cancer_epi_cycling
0	0.871312	0.309	0.354	0	1	AES	0	0.115917	Tcells
0	0.871265	0.298	0.017	0	3	PLXNC1	0	0.115911	TAM
0	0.87	0.727	0.513	0	3	H2AFY	0	0.115742	TAM
0	0.869367	0.317	0.028	0	3	HCK	0	0.115658	TAM
0	0.869273	0.168	0.066	0	1	GBP5	0	0.115646	Tcells
0	0.868766	0.211	0.124	0	1	TGFB1	0	0.115578	Tcells
0	0.868391	0.249	0.008	0	5	EBF1	0	0.115528	CAF
0	0.868292	0.634	0.399	0	3	CANX	0	0.115515	TAM
0	0.868244	0.454	0.167	0	3	PLEKHB2	0	0.115509	TAM
0	0.86707	0.104	0.015	0	1	LINC01943	0	0.115352	Tcells
0	0.866274	0.717	0.491	0	3	CAP1	0	0.115247	TAM
8.42876e-287	0.978986	0.622	0.38	1.29828e-282	5	RRBP1	2.42074e-286	0.115228	CAF
0	0.86613	0.16	0.055	0	1	GPR65	0	0.115227	Tcells
0	0.865884	0.533	0.139	0	2	CCDC34	0	0.115195	Cancer_epi_cycling
0	0.865312	0.26	0.045	0	3	OTUD1	0	0.115119	TAM
0	0.864209	0.257	0.001	0	5	PODN	0	0.114972	CAF
0	0.863806	0.242	0.008	0	5	DCLK1	0	0.114918	CAF
0	0.86366	0.147	0.028	0	1	ITGAL	0	0.114899	Tcells
0	0.863493	0.27	0.014	0	5	LTBP2	0	0.114877	CAF
0	0.863215	0.706	0.304	0	2	EPCAM	0	0.11484	Cancer_epi_cycling
0	0.862894	0.504	0.132	0	2	PSAT1	0	0.114797	Cancer_epi_cycling
0	0.862872	0.461	0.517	0	1	ANXA1	0	0.114794	Tcells
0	0.862662	0.201	0.008	0	3	OSM	0	0.114766	TAM
0	0.862055	0.127	0.009	0	1	GPR174	0	0.114685	Tcells
0	0.861723	0.278	0.039	0	5	OAF	0	0.114641	CAF
0	0.86154	0.349	0.114	0	3	WARS	0	0.114617	TAM
0	0.861122	0.437	0.029	0	2	AURKB	0	0.114561	Cancer_epi_cycling
0	0.860595	0.2	0.182	0	1	ANKRD28	0	0.114491	Tcells
9.44656e-289	0.965995	0.318	0.325	1.45505e-284	6	CD55	2.72625e-288	0.114475	Bcells
0	0.860274	0.554	0.304	0	3	C6orf62	0	0.114448	TAM
0	0.860062	0.899	0.62	0	2	RAC1	0	0.11442	Cancer_epi_cycling
3.57069e-292	0.953997	0.488	0.229	5.49994e-288	5	NFIC	1.03961e-291	0.114397	CAF
0	0.8595	0.342	0.392	0	1	CALM3	0	0.114345	Tcells
0	0.859047	0.473	0.098	0	4	CPEB4	0	0.114285	Plasma_cells
0	0.859011	0.631	0.359	0	3	DAZAP2	0	0.11428	TAM
0	0.856914	0.299	0.064	0	3	NRP1	0	0.114001	TAM
0	0.856887	0.436	0.17	0	3	IFNGR1	0	0.113998	TAM
0	0.856883	0.187	0.135	0	1	MX2	0	0.113997	Tcells
0	0.856191	0.271	0.015	0	5	PLAT	0	0.113905	CAF
0	0.85566	0.445	0.169	0	3	SNX2	0	0.113835	TAM
0	0.855526	0.324	0.077	0	3	GPCPD1	0	0.113817	TAM
0	0.855017	0.222	0.161	0	1	GBP2	0	0.113749	Tcells
0	0.854655	0.384	0.133	0	3	UNC93B1	0	0.113701	TAM
0	0.854361	0.329	0.109	0	0	FBXO32	0	0.113662	Cancer_epi
0	0.854121	0.458	0.188	0	3	RNF149	0	0.11363	TAM
0	0.853668	0.399	0.116	0	3	LACTB	0	0.11357	TAM
0	0.853504	0.471	0.058	0	2	ORC6	0	0.113548	Cancer_epi_cycling
0	0.853388	0.668	0.49	0	3	GSN	0	0.113532	TAM
0	0.852572	0.785	0.403	0	2	CYC1	0	0.113424	Cancer_epi_cycling
0	0.851927	0.519	0.516	0	1	CD44	0	0.113338	Tcells
0	0.851639	0.224	0.003	0	5	SPOCK1	0	0.1133	CAF
0	0.850804	0.17	0.109	0	1	SYNRG	0	0.113189	Tcells
0	0.850047	0.286	0.041	0	5	TEAD1	0	0.113088	CAF
0	0.849794	0.374	0.033	0	4	RAB30	0	0.113054	Plasma_cells
0	0.84967	0.277	0.043	0	5	COL16A1	0	0.113038	CAF
0	0.849544	0.262	0.005	0	5	BNC2	0	0.113021	CAF
0	0.84931	0.206	0.208	0	1	ABHD17A	0	0.11299	Tcells
0	0.848894	0.422	0.503	0	1	SRSF5	0	0.112934	Tcells
0	0.8487	0.151	0.078	0	1	PBXIP1	0	0.112909	Tcells
0	0.848696	0.303	0.137	0	0	MYLK	0	0.112908	Cancer_epi
0	0.848468	0.215	0.156	0	1	CSK	0	0.112878	Tcells
0	0.848454	0.976	0.824	0	2	HMGB1	0	0.112876	Cancer_epi_cycling
0	0.847218	0.199	0.13	0	1	IFI35	0	0.112711	Tcells
0	0.846932	0.299	0.325	0	1	ADAR	0	0.112673	Tcells
0	0.846146	0.413	0.026	0	2	NUF2	0	0.112569	Cancer_epi_cycling
0	0.845618	0.751	0.342	0	2	AK2	0	0.112499	Cancer_epi_cycling
2.02098e-244	1.12187	0.161	0.015	3.11291e-240	6	FAM30A	5.28153e-244	0.112472	Bcells
0	0.845063	0.269	0.04	0	3	KCNMA1	0	0.112425	TAM
0	0.844912	0.18	0.124	0	1	TTC39C	0	0.112405	Tcells
0	0.844729	0.289	0.05	0	3	TTYH3	0	0.11238	TAM
0	0.844319	0.336	0.041	0	3	ENG	0	0.112326	TAM
2.38036e-244	1.12027	0.673	0.558	3.66646e-240	6	JUND	6.21938e-244	0.112279	Bcells
3.78694e-236	1.15931	0.237	0.129	5.83303e-232	6	NFKBID	9.67743e-236	0.112278	Bcells
0	0.843755	0.682	0.287	0	2	HDGF	0	0.112251	Cancer_epi_cycling
6.94447e-228	1.20036	0.411	0.048	1.06966e-223	8	RASIP1	1.73654e-227	0.11217	Endothelial
0	0.843145	0.683	0.289	0	2	MTHFD2	0	0.11217	Cancer_epi_cycling
0	0.842846	0.355	0.096	0	3	METRNL	0	0.11213	TAM
0	0.842609	0.436	0.036	0	2	NDC80	0	0.112098	Cancer_epi_cycling
0	0.842292	0.685	0.429	0	3	ACTR3	0	0.112056	TAM
2.01417e-185	1.47468	0.348	0.012	3.10243e-181	8	ADAMTS6	4.48032e-185	0.112031	Endothelial
8.83888e-296	0.922834	0.306	0.322	1.36145e-291	6	RNMT	2.59017e-295	0.112031	Bcells
0	0.842036	0.141	0.02	0	1	RASAL3	0	0.112022	Tcells
0	0.841987	0.362	0.126	0	3	RBM47	0	0.112016	TAM
0	0.841848	0.571	0.139	0	2	SMC2	0	0.111997	Cancer_epi_cycling
0	0.841679	0.266	0.308	0	1	PDCD4	0	0.111975	Tcells
0	0.841667	0.647	0.287	0	2	GADD45A	0	0.111973	Cancer_epi_cycling
0	0.841538	0.372	0.127	0	3	KDM6B	0	0.111956	TAM
0	0.840363	0.168	0.126	0	1	LDLRAD4	0	0.1118	Tcells
0	0.83895	0.863	0.521	0	2	EIF2S2	0	0.111612	Cancer_epi_cycling
5.20682e-276	0.985354	0.532	0.252	8.02007e-272	5	TCEAL9	1.46566e-275	0.1116	CAF
0	0.838802	0.27	0.099	0	0	FGFBP2	0	0.111592	Cancer_epi
0	0.838656	0.965	0.919	0	0	RPL6	0	0.111572	Cancer_epi
0	0.838527	0.501	0.182	0	0	TRPS1	0	0.111555	Cancer_epi
0	0.838448	0.733	0.291	0	0	S100A16	0	0.111545	Cancer_epi
9.4357e-208	1.30886	0.351	0.017	1.45338e-203	7	SUSD1	2.23791e-207	0.111463	DC
0	0.837778	0.174	0.132	0	1	MXD4	0	0.111456	Tcells
9.82449e-257	1.05717	0.359	0.291	1.51327e-252	6	MYCBP2	2.64412e-256	0.111345	Bcells
0	0.836808	0.678	0.258	0	2	RBP1	0	0.111327	Cancer_epi_cycling
6.77382e-281	0.965655	0.988	0.977	1.04337e-276	6	RPS29	1.92523e-280	0.111311	Bcells
0	0.836508	0.436	0.164	0	3	ATP6V0D1	0	0.111287	TAM
0	0.836169	0.385	0.048	0	3	NCKAP1L	0	0.111242	TAM
4.36757e-300	0.902903	0.247	0.039	6.72737e-296	5	FXYD1	1.2906e-299	0.111212	CAF
0	0.858743	0.322	0.078	0	5	KANK2	0	0.111194	CAF
3.46967e-213	1.27169	0.396	0.019	5.34433e-209	8	TMEM255B	8.35617e-213	0.111142	Endothelial
0	0.834519	0.317	0.041	0	5	TSHZ2	0	0.111022	CAF
1.66391e-212	1.27427	0.37	0.173	2.56293e-208	6	SP110	3.99977e-212	0.111011	Bcells
0	0.834002	0.329	0.071	0	3	SOAT1	0	0.110953	TAM
0	0.833791	0.804	0.39	0	2	LAGE3	0	0.110925	Cancer_epi_cycling
0	0.832731	0.344	0.093	0	0	AZGP1	0	0.110784	Cancer_epi
0	0.832558	0.781	0.297	0	0	MGST1	0	0.110761	Cancer_epi
0	0.83247	0.26	0.011	0	5	GFPT2	0	0.110749	CAF
1.32755e-277	0.971101	0.206	0.144	2.04483e-273	6	STX7	3.74731e-277	0.110623	Bcells
0	0.83138	0.239	0.248	0	1	PCSK7	0	0.110604	Tcells
0	0.83016	0.16	0.063	0	1	IL10RA	0	0.110442	Tcells
2.12697e-197	1.3649	0.345	0.151	3.27617e-193	6	KLF2	4.89121e-197	0.110419	Bcells
0	0.828317	0.47	0.222	0	3	VASP	0	0.110197	TAM
2.00382e-179	1.49875	0.474	0.038	3.08648e-175	8	STAB1	4.37769e-179	0.11016	Endothelial
0	0.82673	0.358	0.407	0	1	KMT2E	0	0.109986	Tcells
4.39899e-291	0.920425	0.156	0.074	6.77576e-287	6	COBLL1	1.27786e-290	0.109958	Bcells
0	0.8263	0.983	0.897	0	0	RPL10A	0	0.109929	Cancer_epi
0	0.826287	0.291	0.044	0	3	DRAM1	0	0.109927	TAM
0	0.825338	0.691	0.278	0	2	MRPL37	0	0.109801	Cancer_epi_cycling
0	0.824931	0.192	0.148	0	1	RAB27A	0	0.109747	Tcells
0	0.824267	0.706	0.3	0	2	SOX9	0	0.109658	Cancer_epi_cycling
0	0.823552	0.664	0.258	0	2	ANP32E	0	0.109563	Cancer_epi_cycling
0	0.82345	0.12	0.014	0	1	MIAT	0	0.10955	Tcells
0	0.823428	0.428	0.042	0	2	RRM2	0	0.109547	Cancer_epi_cycling
0	0.823206	0.103	0.003	0	1	CXCR6	0	0.109517	Tcells
0	0.822961	0.17	0.115	0	1	IFIT3	0	0.109484	Tcells
0	0.822573	0.263	0.32	0	1	ZNF292	0	0.109433	Tcells
0	0.822481	0.152	0.076	0	1	DDX60	0	0.10942	Tcells
0	0.822078	0.709	0.315	0	2	GIPC1	0	0.109367	Cancer_epi_cycling
0	0.821873	0.767	0.519	0	3	TXNIP	0	0.10934	TAM
6.72353e-167	1.5995	0.48	0.082	1.03563e-162	8	MAP1B	1.41369e-166	0.10932	Endothelial
0	0.821015	0.118	0.031	0	1	CDC14A	0	0.109225	Tcells
7.46176e-245	1.08672	0.265	0.227	1.14934e-240	3	AREG	1.95149e-244	0.109142	TAM
0	0.818993	0.26	0.209	0	1	UBE2L6	0	0.108957	Tcells
0	0.817912	0.184	0.213	0	1	CORO1B	0	0.108813	Tcells
0	0.81732	0.156	0.005	0	3	LUCAT1	0	0.108734	TAM
0	0.817088	0.115	0.006	0	1	SCML4	0	0.108703	Tcells
0	0.817025	0.994	0.972	0	0	RPS8	0	0.108695	Cancer_epi
0	0.816414	0.603	0.214	0	4	DNAJB9	0	0.108613	Plasma_cells
3.9163e-299	0.883518	0.248	0.026	6.03228e-295	5	CHN1	1.15487e-298	0.108478	CAF
0	0.815131	0.225	0.006	0	5	PCDH18	0	0.108443	CAF
1.3191e-190	1.38806	0.285	0.056	2.03182e-186	6	PLAC8	2.97857e-190	0.108412	Bcells
1.96489e-302	0.872682	0.316	0.081	3.02652e-298	5	NREP	5.83523e-302	0.108333	CAF
0	0.814281	0.322	0.336	0	1	CFLAR	0	0.10833	Tcells
0	0.814061	0.514	0.197	0	0	RHOV	0	0.1083	Cancer_epi
0	0.814039	0.437	0.146	0	2	TNFAIP6	0	0.108297	Cancer_epi_cycling
2.37434e-175	1.5057	0.495	0.046	3.6572e-171	8	LPAR6	5.12235e-175	0.108147	Endothelial
0	0.812807	0.229	0.011	0	3	IRAK3	0	0.108134	TAM
0	0.812795	0.782	0.399	0	2	RAD23A	0	0.108132	Cancer_epi_cycling
0	0.812097	0.601	0.246	0	0	MYC	0	0.108039	Cancer_epi
0	0.811526	0.274	0.019	0	5	EHD2	0	0.107963	CAF
1.04067e-231	1.13598	0.156	0.034	1.60295e-227	6	FCRL5	2.62742e-231	0.107943	Bcells
0	0.811273	0.984	0.843	0	0	RPL38	0	0.10793	Cancer_epi
0	0.811151	0.271	0.299	0	1	MYCBP2	0	0.107913	Tcells
0	0.811059	0.154	0.04	0	1	SP140	0	0.107901	Tcells
0	0.810872	0.629	0.411	0	3	RGS10	0	0.107876	TAM
0	0.810545	0.55	0.269	0	2	MAFB	0	0.107833	Cancer_epi_cycling
0	0.810382	0.201	0.094	0	1	EVI2B	0	0.107811	Tcells
0	0.810222	0.25	0.044	0	5	LTBP1	0	0.10779	CAF
0	0.809561	0.283	0.039	0	3	FAM49A	0	0.107702	TAM
0	0.809328	0.587	0.104	0	4	MEF2C	0	0.107671	Plasma_cells
1.38668e-304	0.861139	0.295	0.068	2.13591e-300	5	MYO1B	4.13272e-304	0.107663	CAF
3.27861e-268	0.978111	0.494	0.215	5.05004e-264	5	PDLIM2	9.05821e-268	0.107639	CAF
0	0.809059	0.22	0.028	0	3	NR1H3	0	0.107635	TAM
5.60801e-163	1.61219	0.635	0.123	8.63802e-159	8	MEF2C	1.16675e-162	0.107585	Endothelial
0	0.807294	0.744	0.434	0	2	JPT1	0	0.1074	Cancer_epi_cycling
1.86496e-230	1.1364	0.104	0.001	2.87259e-226	6	IGHD	4.69634e-230	0.107396	Bcells
0	0.807051	0.337	0.166	0	3	LTA4H	0	0.107368	TAM
0	0.806909	0.245	0.031	0	3	CSF2RA	0	0.107349	TAM
0	0.806631	0.453	0.102	0	4	CCND2	0	0.107312	Plasma_cells
0	0.80624	0.592	0.212	0	0	HOOK2	0	0.10726	Cancer_epi
0	0.806192	0.352	0.387	0	1	AKAP13	0	0.107253	Tcells
0	0.805953	0.572	0.178	0	4	PLPP5	0	0.107222	Plasma_cells
0	0.805596	0.978	0.788	0	2	YBX1	0	0.107174	Cancer_epi_cycling
0	0.805465	0.663	0.271	0	2	HACD3	0	0.107157	Cancer_epi_cycling
0	0.804427	0.296	0.354	0	1	NKTR	0	0.107019	Tcells
0	0.803939	0.81	0.433	0	2	MTCH1	0	0.106954	Cancer_epi_cycling
0	0.803697	0.22	0.006	0	5	SLIT3	0	0.106922	CAF
0	0.803448	0.822	0.65	0	3	ARPC3	0	0.106889	TAM
0	0.803285	0.169	0.142	0	1	CHST12	0	0.106867	Tcells
0	0.802832	0.753	0.371	0	2	IER3IP1	0	0.106807	Cancer_epi_cycling
0	0.802461	0.235	0.001	0	5	TWIST2	0	0.106757	CAF
0	0.802081	0.415	0.145	0	3	PICALM	0	0.106707	TAM
0	0.801951	0.145	0.078	0	1	MAF	0	0.106689	Tcells
0	0.8017	0.52	0.183	0	0	CXADR	0	0.106656	Cancer_epi
0	0.800547	0.562	0.23	0	4	UBE2J1	0	0.106502	Plasma_cells
0	0.800399	0.521	0.164	0	2	CBR3	0	0.106483	Cancer_epi_cycling
0	0.800326	0.59	0.356	0	3	REL	0	0.106473	TAM
0	0.799937	0.246	0.008	0	5	HIC1	0	0.106421	CAF
0	0.799879	0.736	0.284	0	0	HES1	0	0.106414	Cancer_epi
0	0.799706	0.416	0.178	0	3	FOSL2	0	0.106391	TAM
0	0.79942	0.77	0.437	0	4	LMAN1	0	0.106353	Plasma_cells
0	0.799394	0.685	0.282	0	2	TPGS2	0	0.106349	Cancer_epi_cycling
8.27145e-305	0.849822	0.298	0.317	1.27405e-300	6	UPF2	2.46694e-304	0.106326	Bcells
0	0.797123	0.146	0.1	0	1	DENND2D	0	0.106047	Tcells
0	0.796923	0.253	0.284	0	1	EML4	0	0.10602	Tcells
0	0.796458	0.422	0.202	0	3	NCOA4	0	0.105959	TAM
0	0.79627	0.303	0.034	0	5	COPZ2	0	0.105933	CAF
0	0.796041	0.363	0.088	0	3	TCIRG1	0	0.105903	TAM
0	0.795741	0.562	0.305	0	3	CFLAR	0	0.105863	TAM
0	0.795729	0.134	0.016	0	0	SCGB3A1	0	0.105861	Cancer_epi
0	0.794111	0.189	0.148	0	1	KLF2	0	0.105646	Tcells
0	0.793432	0.36	0.437	0	1	RAP1B	0	0.105556	Tcells
0	0.793181	0.238	0.02	0	5	SPON1	0	0.105523	CAF
0	0.793155	0.271	0.033	0	3	ZNF385A	0	0.105519	TAM
9.46384e-169	1.5267	0.442	0.035	1.45772e-164	8	CFH	2.00023e-168	0.105508	Endothelial
0	0.792352	0.806	0.603	0	3	TPM3	0	0.105412	TAM
3.67817e-246	1.04389	0.413	0.112	5.66549e-242	5	RAB31	9.65173e-246	0.105402	CAF
0	0.79209	0.943	0.669	0	2	ATP5MC3	0	0.105377	Cancer_epi_cycling
1.39986e-207	1.23834	0.265	0.075	2.1562e-203	5	MT1M	3.31752e-207	0.10537	CAF
0	0.791615	0.279	0.333	0	1	CHMP4A	0	0.105314	Tcells
0	0.791463	0.335	0.082	0	3	RB1	0	0.105294	TAM
4.62819e-189	1.35751	0.417	0.037	7.12879e-185	8	PLCB1	1.04062e-188	0.105162	Endothelial
0	0.790001	0.232	0.009	0	5	FHL1	0	0.105099	CAF
0	0.789958	0.15	0.068	0	1	GALM	0	0.105094	Tcells
0	0.789888	0.909	0.454	0	2	CD24	0	0.105084	Cancer_epi_cycling
0	0.78966	0.786	0.413	0	2	STOML2	0	0.105054	Cancer_epi_cycling
0	0.789165	0.712	0.35	0	2	CENPX	0	0.104988	Cancer_epi_cycling
0	0.789146	0.254	0.006	0	3	PILRA	0	0.104986	TAM
0	0.788516	0.184	0.157	0	1	PHF11	0	0.104902	Tcells
0	0.787416	0.416	0.242	0	3	PPIF	0	0.104756	TAM
0	0.787304	0.214	0.026	0	5	MIR99AHG	0	0.104741	CAF
0	0.787263	0.402	0.121	0	0	MIA	0	0.104735	Cancer_epi
0	0.786693	0.708	0.324	0	2	CARHSP1	0	0.104659	Cancer_epi_cycling
0	0.786091	0.687	0.292	0	0	EMP2	0	0.104579	Cancer_epi
0	0.786086	0.79	0.456	0	0	LAPTM4A	0	0.104579	Cancer_epi
0	0.78605	0.433	0.087	0	2	CTSV	0	0.104574	Cancer_epi_cycling
1.07174e-239	1.0635	0.51	0.355	1.6508e-235	3	IFI27	2.76462e-239	0.104552	TAM
0	0.785623	0.735	0.381	0	2	TUBB4B	0	0.104517	Cancer_epi_cycling
0	0.785452	0.255	0.002	0	5	NID2	0	0.104494	CAF
1.42094e-273	0.930349	0.129	0.002	2.18867e-269	6	PAX5	3.97862e-273	0.104437	Bcells
0	0.784365	0.648	0.262	0	2	KRT5	0	0.10435	Cancer_epi_cycling
1.4776e-288	0.881049	0.265	0.033	2.27594e-284	5	ITGA1	4.26176e-288	0.104338	CAF
0	0.78422	0.856	0.489	0	2	TSTD1	0	0.10433	Cancer_epi_cycling
0	0.78408	0.626	0.228	0	0	LAPTM4B	0	0.104312	Cancer_epi
0	0.783962	0.598	0.301	0	0	MAP3K13	0	0.104296	Cancer_epi
0	0.783961	0.642	0.24	0	2	CMSS1	0	0.104296	Cancer_epi_cycling
0	0.783472	0.161	0.1	0	1	BTN3A2	0	0.104231	Tcells
0	0.783139	0.169	0.003	0	5	ANK2	0	0.104187	CAF
0	0.782786	0.424	0.13	0	0	DSC2	0	0.10414	Cancer_epi
0	0.782595	0.667	0.268	0	2	CHPT1	0	0.104114	Cancer_epi_cycling
0	0.782558	0.567	0.202	0	2	MCM7	0	0.104109	Cancer_epi_cycling
0	0.782139	0.992	0.961	0	0	RPL37A	0	0.104054	Cancer_epi
3.55064e-265	0.955945	0.251	0.197	5.46906e-261	6	SNX2	9.73578e-265	0.104005	Bcells
0	0.781697	0.115	0.022	0	1	ITGA1	0	0.103995	Tcells
0	0.780961	0.883	0.746	0	3	FOS	0	0.103897	TAM
0	0.780585	0.288	0.227	0	1	PARP14	0	0.103847	Tcells
0	0.780504	0.219	0.012	0	5	DKK3	0	0.103836	CAF
0	0.78049	0.791	0.477	0	0	DDIT4	0	0.103834	Cancer_epi
0	0.780014	0.551	0.171	0	2	LAD1	0	0.103771	Cancer_epi_cycling
4.6997e-241	1.04929	0.373	0.306	7.23895e-237	6	SMCHD1	1.21696e-240	0.103742	Bcells
0	0.779365	0.66	0.275	0	2	USP1	0	0.103685	Cancer_epi_cycling
0	0.779318	0.532	0.175	0	2	PITX1	0	0.103678	Cancer_epi_cycling
0	0.778964	0.514	0.256	0	3	GLRX	0	0.103631	TAM
0	0.778458	0.502	0.131	0	3	EPSTI1	0	0.103564	TAM
0	0.778383	0.658	0.284	0	2	EFNA1	0	0.103554	Cancer_epi_cycling
2.93796e-273	0.923431	0.132	0.003	4.52533e-269	6	FCRLA	8.21305e-273	0.103541	Bcells
0	0.778183	0.12	0.014	0	1	P2RY10	0	0.103527	Tcells
0	0.777379	0.279	0.033	0	3	SLC31A2	0	0.10342	TAM
0	0.77723	0.295	0.021	0	3	SH2B3	0	0.103401	TAM
0	0.776827	0.629	0.247	0	2	PHLDA2	0	0.103347	Cancer_epi_cycling
0	0.77677	0.465	0.14	0	0	ADIRF	0	0.103339	Cancer_epi
0	0.776246	0.998	0.98	0	0	RPS27A	0	0.10327	Cancer_epi
0	0.775954	0.351	0.092	0	3	MGAT4A	0	0.103231	TAM
0	0.775838	0.11	0.006	0	1	GRAP2	0	0.103215	Tcells
0	0.775216	0.752	0.609	0	3	PNRC1	0	0.103133	TAM
0	0.775137	0.41	0.488	0	1	ARL6IP5	0	0.103122	Tcells
0	0.775119	0.491	0.16	0	0	H1F0	0	0.10312	Cancer_epi
0	0.774823	0.438	0.252	0	3	IVNS1ABP	0	0.10308	TAM
0	0.774756	0.225	0.209	0	1	UCP2	0	0.103071	Tcells
0	0.774514	0.11	0.009	0	1	IPCEF1	0	0.103039	Tcells
0	0.773851	0.243	0.269	0	1	VAMP2	0	0.102951	Tcells
6.808e-284	0.883644	0.12	0.051	1.04864e-279	0	SPRR2A	1.94539e-283	0.102949	Cancer_epi
0	0.773182	0.792	0.414	0	2	MAGOH	0	0.102862	Cancer_epi_cycling
0	0.773131	0.15	0.069	0	1	ARHGAP45	0	0.102855	Tcells
0	0.773057	0.759	0.364	0	0	SELENOM	0	0.102845	Cancer_epi
0	0.773047	0.905	0.612	0	2	MIF	0	0.102844	Cancer_epi_cycling
1.15933e-280	0.892918	0.376	0.096	1.78571e-276	5	PDLIM7	3.29269e-280	0.102841	CAF
0	0.772837	0.134	0.042	0	1	SELPLG	0	0.102816	Tcells
0	0.77247	0.587	0.313	0	3	RBPJ	0	0.102767	TAM
0	0.772186	0.179	0.082	0	1	SERPINB9	0	0.102729	Tcells
2.01994e-190	1.31639	0.28	0.058	3.11131e-186	6	RIPOR2	4.55937e-190	0.102714	Bcells
0	0.771887	0.271	0.017	0	3	EMILIN2	0	0.10269	TAM
0	0.77141	0.486	0.197	0	0	SERPINB5	0	0.102626	Cancer_epi
0	0.770372	0.667	0.276	0	2	TMEM54	0	0.102488	Cancer_epi_cycling
0	0.770106	0.667	0.283	0	4	NUCB2	0	0.102453	Plasma_cells
0	0.769936	0.917	0.492	0	0	DSTN	0	0.10243	Cancer_epi
0	0.769543	0.255	0.273	0	1	IDS	0	0.102378	Tcells
0	0.769304	0.35	0.585	0	1	HSPA1A	0	0.102346	Tcells
0	0.768987	0.821	0.642	0	3	RHOA	0	0.102304	TAM
0	0.768905	0.796	0.43	0	2	PDCD5	0	0.102293	Cancer_epi_cycling
0	0.768795	0.371	0.155	0	3	ATP2B1	0	0.102278	TAM
0	0.768404	0.829	0.459	0	2	ELOC	0	0.102226	Cancer_epi_cycling
0	0.768337	0.162	0.118	0	1	ZBTB1	0	0.102217	Tcells
0	0.768076	0.203	0.002	0	5	KCNE4	0	0.102183	CAF
0	0.76807	0.926	0.705	0	0	PABPC1	0	0.102182	Cancer_epi
0	0.768002	0.999	0.997	0	0	RPLP1	0	0.102173	Cancer_epi
0	0.767966	0.25	0.006	0	3	FGR	0	0.102168	TAM
0	0.767478	0.29	0.343	0	1	ATRX	0	0.102103	Tcells
0	0.76742	0.256	0.006	0	3	PTAFR	0	0.102095	TAM
0	0.767066	0.362	0.194	0	3	ATP13A3	0	0.102048	TAM
0	0.766968	0.227	0.258	0	1	G3BP2	0	0.102035	Tcells
0	0.766554	0.244	0.276	0	1	PPP1R12A	0	0.10198	Tcells
0	0.766511	0.439	0.141	0	3	ZNF331	0	0.101974	TAM
2.79677e-174	1.4281	0.537	0.179	4.30787e-170	8	WWTR1	6.00707e-174	0.101944	Endothelial
0	0.765949	0.592	0.228	0	2	PFN2	0	0.1019	Cancer_epi_cycling
0	0.765688	0.297	0.075	0	3	TET2	0	0.101865	TAM
1.29759e-246	1.00677	0.556	0.309	1.99867e-242	5	LPP	3.40862e-246	0.101841	CAF
0	0.765343	0.224	0.282	0	1	ODF2L	0	0.101819	Tcells
0	0.765215	0.122	0.046	0	1	PDE4D	0	0.101802	Tcells
0	0.765041	0.822	0.398	0	2	ELF3	0	0.101779	Cancer_epi_cycling
0	0.764662	0.472	0.145	0	3	LSP1	0	0.101729	TAM
3.30742e-208	1.19167	0.663	0.385	5.09441e-204	5	MTRNR2L12	7.85431e-208	0.101706	CAF
0	0.763629	0.138	0.008	0	3	HLA-DQB2	0	0.101591	TAM
0	0.763358	0.984	0.819	0	3	HLA-B	0	0.101555	TAM
0	0.76335	0.422	0.201	0	3	ARL8B	0	0.101554	TAM
0	0.763157	0.101	0	0	3	RETN	0	0.101528	TAM
5.50613e-301	0.820946	0.993	0.984	8.48109e-297	6	RPL28	1.62902e-300	0.101421	Bcells
1.53367e-202	1.22104	0.43	0.237	2.36231e-198	6	LIMD2	3.58646e-202	0.101365	Bcells
0	0.761878	0.224	0.263	0	1	KANSL1	0	0.101358	Tcells
0	0.761877	0.834	0.491	0	2	KDELR2	0	0.101358	Cancer_epi_cycling
0	0.761745	0.55	0.321	0	3	RNH1	0	0.10134	TAM
0	0.761519	0.685	0.433	0	3	EIF4G2	0	0.10131	TAM
0	0.761444	0.965	0.971	0	1	FAU	0	0.1013	Tcells
0	0.761398	0.975	0.795	0	2	CHCHD2	0	0.101294	Cancer_epi_cycling
6.98779e-171	1.44696	0.47	0.11	1.07633e-166	8	MTUS1	1.48801e-170	0.101266	Endothelial
0	0.760418	0.442	0.161	0	3	ZYX	0	0.101164	TAM
0	0.760416	0.816	0.452	0	2	NDUFA6	0	0.101164	Cancer_epi_cycling
3.05135e-174	1.41735	0.938	0.644	4.69999e-170	7	HSP90B1	6.55214e-174	0.101154	DC
0	0.760075	0.405	0.082	0	3	EVI2B	0	0.101118	TAM
3.34261e-209	1.17903	0.312	0.006	5.14862e-205	8	ADCY4	7.96196e-209	0.10111	Endothelial
2.78212e-159	1.55029	0.572	0.139	4.2853e-155	8	ETS2	5.71205e-159	0.101097	Endothelial
0	0.759746	0.555	0.166	0	2	EZH2	0	0.101075	Cancer_epi_cycling
0	0.759473	0.999	0.992	0	2	PTMA	0	0.101038	Cancer_epi_cycling
0	0.759091	0.226	0.02	0	3	TGM2	0	0.100987	TAM
1.07577e-192	1.2788	0.322	0.113	1.65701e-188	6	HLA-DMB	2.44339e-192	0.100977	Bcells
4.44583e-193	1.27538	0.224	0.088	6.84791e-189	6	PHACTR1	1.01072e-192	0.100909	Bcells
0	0.758288	0.611	0.23	0	2	NDUFA4L2	0	0.10088	Cancer_epi_cycling
0	0.758239	0.659	0.306	0	0	SLC25A37	0	0.100874	Cancer_epi
7.47786e-293	0.839003	0.984	0.967	1.15182e-288	6	RPL36	2.18057e-292	0.100842	Bcells
0	0.757871	0.123	0.02	0	1	S1PR4	0	0.100825	Tcells
0	0.757813	0.134	0.065	0	1	SUSD3	0	0.100817	Tcells
0	0.757373	0.592	0.225	0	2	POLD2	0	0.100759	Cancer_epi_cycling
6.89668e-286	0.857945	0.679	0.385	1.0623e-281	4	MYDGF	1.97817e-285	0.100659	Plasma_cells
3.05763e-170	1.4427	0.403	0.06	4.70966e-166	8	MCAM	6.49403e-170	0.100588	Endothelial
0	0.756011	0.447	0.562	0	1	CIRBP	0	0.100578	Tcells
0	0.755443	0.728	0.313	0	2	SFRP1	0	0.100502	Cancer_epi_cycling
0	0.755292	0.53	0.143	0	4	TXNDC15	0	0.100482	Plasma_cells
0	0.75506	0.967	0.793	0	0	RPL4	0	0.100451	Cancer_epi
0	0.765838	0.583	0.681	0	6	RBM39	0	0.10044	Bcells
0	0.75438	0.137	0.053	0	1	STK10	0	0.100361	Tcells
0	0.754065	0.704	0.334	0	0	POLR2F	0	0.100319	Cancer_epi
0	0.753989	0.449	0.244	0	3	CLTC	0	0.100309	TAM
0	0.753904	0.798	0.56	0	3	CDC42	0	0.100297	TAM
8.57579e-198	1.23711	0.358	0.014	1.32093e-193	7	TLR7	1.97527e-197	0.100282	DC
0	0.753681	0.622	0.263	0	2	SQLE	0	0.100268	Cancer_epi_cycling
0	0.753545	0.311	0.399	0	1	CCDC85B	0	0.100249	Tcells
0	0.753363	0.875	0.584	0	2	ATP5IF1	0	0.100225	Cancer_epi_cycling
3.15466e-244	1.00041	0.268	0.204	4.85913e-240	6	PTPN1	8.23629e-244	0.100216	Bcells
0	0.753101	0.231	0.013	0	5	ZCCHC24	0	0.10019	CAF
0	0.752733	0.256	0.309	0	1	TUBA4A	0	0.100141	Tcells
0	0.752519	0.401	0.102	0	2	SDR16C5	0	0.100113	Cancer_epi_cycling
0	0.751992	0.161	0.121	0	1	ARHGEF1	0	0.100043	Tcells
0	0.751948	0.344	0.091	0	3	VSIR	0	0.100037	TAM
0	0.751923	0.426	0.173	0	3	GLIPR2	0	0.100034	TAM
0	0.751903	0.277	0.032	0	3	CIITA	0	0.100031	TAM
0	0.751402	0.321	0.116	0	3	GAA	0	0.0999643	TAM
3.54745e-247	0.985459	0.132	0.007	5.46413e-243	6	TLR10	9.32881e-247	0.0999142	Bcells
0	0.750618	0.319	0.103	0	3	RHOQ	0	0.0998601	TAM
1.20203e-263	0.923154	0.315	0.074	1.85148e-259	5	STEAP1	3.28594e-263	0.0998565	CAF
0	0.750337	0.156	0.085	0	1	BIN1	0	0.0998227	Tcells
1.08793e-304	0.798006	0.289	0.1	1.67573e-300	3	IFIT1	3.24353e-304	0.0998043	TAM
0	0.750064	0.108	0.02	0	1	CCR7	0	0.0997864	Tcells
0	0.750023	0.39	0.028	0	2	CCNA2	0	0.099781	Cancer_epi_cycling
0	0.750018	0.22	0.006	0	5	VGLL3	0	0.0997802	CAF
0	0.749896	0.568	0.191	0	2	IRF6	0	0.0997641	Cancer_epi_cycling
0	0.749576	0.672	0.28	0	2	PSIP1	0	0.0997214	Cancer_epi_cycling
0	0.749548	0.874	0.599	0	0	DBI	0	0.0997178	Cancer_epi
0	0.749498	0.139	0.013	0	3	PDK4	0	0.0997111	TAM
7.19165e-162	1.50285	0.566	0.199	1.10773e-157	8	PNP	1.48935e-161	0.0996038	Endothelial
0	0.748595	0.705	0.323	0	2	NUDT5	0	0.099591	Cancer_epi_cycling
0	0.748433	0.289	0.08	0	3	FMNL2	0	0.0995695	TAM
1.15673e-204	1.18557	0.363	0.013	1.78171e-200	8	RHOJ	2.72067e-204	0.0994562	Endothelial
0	0.747498	0.914	0.69	0	2	S100A10	0	0.099445	Cancer_epi_cycling
1.36125e-271	0.891997	0.371	0.126	2.09674e-267	5	PPFIBP1	3.79319e-271	0.0994041	CAF
0	0.746686	0.143	0.002	0	3	SDS	0	0.099337	TAM
0	0.746652	0.172	0.128	0	1	FAM129A	0	0.0993325	Tcells
0	0.746105	0.265	0.054	0	3	ACP2	0	0.0992597	TAM
0	0.745807	0.315	0.119	0	3	SLC43A3	0	0.09922	TAM
0	0.745734	0.625	0.317	0	0	C6orf48	0	0.0992103	Cancer_epi
0	0.74522	0.645	0.267	0	2	DKC1	0	0.0991419	Cancer_epi_cycling
1.17798e-254	0.948627	0.317	0.29	1.81444e-250	6	ARID1B	3.15606e-254	0.0991004	Bcells
0	0.744547	0.324	0.068	0	3	PTK2B	0	0.0990525	TAM
0	0.74453	0.729	0.362	0	2	MDH1	0	0.0990501	Cancer_epi_cycling
1.37813e-195	1.23488	0.294	0.138	2.12274e-191	6	PPM1K	3.15309e-195	0.0989799	Bcells
0	0.743437	0.902	0.599	0	2	ENY2	0	0.0989048	Cancer_epi_cycling
0	0.742808	0.249	0.021	0	5	PTPRG	0	0.0988211	CAF
3.35759e-305	0.787555	0.706	0.372	5.17169e-301	4	RRBP1	1.0025e-304	0.0986628	Plasma_cells
0	0.741576	0.387	0.029	0	2	GTSE1	0	0.0986571	Cancer_epi_cycling
0	0.741574	0.565	0.324	0	3	MTRNR2L8	0	0.098657	TAM
0	0.741368	0.575	0.209	0	0	TMEM54	0	0.0986295	Cancer_epi
0	0.740909	0.136	0.256	0	1	AREG	0	0.0985685	Tcells
0	0.740798	0.21	0.198	0	1	C12orf75	0	0.0985537	Tcells
0	0.740466	0.167	0.004	0	5	ABCA6	0	0.0985095	CAF
0	0.739617	0.292	0.06	0	3	DUSP3	0	0.0983965	TAM
0	0.739202	0.211	0.018	0	3	SMIM25	0	0.0983414	TAM
0	0.739195	0.144	0.069	0	1	MYO1F	0	0.0983404	Tcells
0	0.739096	0.362	0.375	0	1	GNAI2	0	0.0983272	Tcells
0	0.738909	0.137	0.065	0	1	TENT5C	0	0.0983023	Tcells
0	0.738805	0.532	0.201	0	2	TNFRSF12A	0	0.0982886	Cancer_epi_cycling
0	0.738802	0.39	0.43	0	1	MSN	0	0.0982882	Tcells
0	0.738452	0.887	0.428	0	2	FXYD3	0	0.0982416	Cancer_epi_cycling
0	0.738445	0.126	0.046	0	1	NFATC2	0	0.0982406	Tcells
0	0.73833	0.12	0.047	0	1	ARAP2	0	0.0982253	Tcells
0	0.737954	0.515	0.293	0	3	NFE2L2	0	0.0981753	TAM
0	0.737912	0.812	0.455	0	4	RABAC1	0	0.0981698	Plasma_cells
0	0.737575	0.883	0.615	0	0	ANXA2	0	0.0981248	Cancer_epi
0	0.737438	0.955	0.667	0	2	TXN	0	0.0981067	Cancer_epi_cycling
0	0.737337	0.127	0.003	0	3	FOLR2	0	0.0980932	TAM
0	0.737152	0.271	0.041	0	3	PLXND1	0	0.0980686	TAM
0	0.737097	0.675	0.639	0	1	CYBA	0	0.0980614	Tcells
2.48858e-239	0.998914	0.148	0.019	3.83316e-235	6	SCIMP	6.40996e-239	0.0980523	Bcells
0	0.736288	0.195	0.227	0	1	KMT2A	0	0.0979537	Tcells
0	0.735856	0.842	0.496	0	2	YBX3	0	0.0978962	Cancer_epi_cycling
0	0.735721	0.144	0.064	0	1	DEF6	0	0.0978782	Tcells
0	0.735369	0.316	0.392	0	6	MTPN	0	0.0978314	Bcells
0	0.735247	0.174	0.002	0	5	HAS2	0	0.0978151	CAF
0	0.73518	0.816	0.459	0	2	LAMP1	0	0.0978063	Cancer_epi_cycling
0	0.734597	0.668	0.288	0	2	TMEM14A	0	0.0977287	Cancer_epi_cycling
2.216e-303	0.784214	0.252	0.027	3.4133e-299	5	OLFML2B	6.59301e-303	0.0976567	CAF
0	0.733886	0.142	0.086	0	1	LYST	0	0.0976341	Tcells
0	0.733857	0.301	0.081	0	3	GNA15	0	0.0976303	TAM
0	0.733731	0.166	0.082	0	1	LPXN	0	0.0976136	Tcells
0	0.733462	0.566	0.186	0	0	PLPP2	0	0.0975777	Cancer_epi
0	0.733374	0.355	0.143	0	3	ATP6V1A	0	0.0975659	TAM
0	0.733373	0.236	0.024	0	3	C1orf54	0	0.0975659	TAM
0	0.733205	0.317	0.076	0	3	KYNU	0	0.0975435	TAM
0	0.733072	0.155	0.126	0	1	N4BP1	0	0.0975258	Tcells
7.252e-219	1.08653	0.471	0.167	1.11703e-214	5	TMEM176A	1.77124e-218	0.0975	CAF
0	0.732611	0.414	0.035	0	4	SLAMF7	0	0.0974645	Plasma_cells
4.47743e-190	1.25133	0.418	0.205	6.89658e-186	6	STK17A	1.00924e-189	0.0974594	Bcells
0	0.732201	0.292	0.055	0	3	SYK	0	0.09741	TAM
0	0.73191	0.717	0.41	0	3	ISG15	0	0.0973712	TAM
0	0.7316	0.251	0.026	0	3	LPAR6	0	0.09733	TAM
0	0.731573	0.103	0.019	0	1	RNF125	0	0.0973264	Tcells
0	0.73046	0.606	0.236	0	2	KLF5	0	0.0971784	Cancer_epi_cycling
1.07033e-285	0.828269	0.99	0.973	1.64863e-281	6	RPS3A	3.0682e-285	0.0971122	Bcells
0	0.729541	0.967	0.827	0	3	HLA-A	0	0.0970561	TAM
2.17214e-206	1.1466	0.183	0.026	3.34574e-202	6	SPIB	5.13476e-206	0.0970019	Bcells
0	0.728366	0.511	0.169	0	0	RAB25	0	0.0968997	Cancer_epi
0	0.72815	0.535	0.319	0	3	CAPZA2	0	0.096871	TAM
0	0.728148	0.695	0.328	0	2	POLR2H	0	0.0968708	Cancer_epi_cycling
2.52325e-159	1.48503	0.495	0.065	3.88656e-155	8	ICAM2	5.18187e-159	0.0968675	Endothelial
0	0.727471	0.578	0.206	0	2	LY6K	0	0.0967807	Cancer_epi_cycling
0	0.727197	0.596	0.245	0	2	PCNA	0	0.0967442	Cancer_epi_cycling
0	0.72708	0.107	0.007	0	1	SLA2	0	0.0967286	Tcells
0	0.726771	0.383	0.433	0	1	LRRFIP1	0	0.0966876	Tcells
0	0.726769	0.241	0.004	0	5	GLT8D2	0	0.0966873	CAF
4.05499e-189	1.24756	0.331	0.024	6.2459e-185	8	NUAK1	9.11821e-189	0.0966743	Endothelial
0	0.726275	0.853	0.494	0	0	PPDPF	0	0.0966216	Cancer_epi
0	0.742185	0.45	0.236	0	3	LGALS3BP	0	0.096535	TAM
0	0.725612	0.704	0.346	0	2	FDPS	0	0.0965334	Cancer_epi_cycling
0	0.72556	0.425	0.058	0	2	RAD51AP1	0	0.0965265	Cancer_epi_cycling
0	0.725334	0.318	0.11	0	3	AP1B1	0	0.0964964	TAM
0	0.724016	0.1	0.011	0	1	TRG-AS1	0	0.096321	Tcells
4.56805e-149	1.57828	0.821	0.258	7.03617e-145	7	RGS1	9.10618e-149	0.0962867	DC
0	0.723647	0.174	0.029	0	3	HSPA6	0	0.096272	TAM
0	0.723473	0.837	0.511	0	2	VDAC2	0	0.0962488	Cancer_epi_cycling
0	0.723443	0.174	0.003	0	5	EDNRA	0	0.0962448	CAF
0	0.723323	0.185	0.001	0	4	IGLV5-48	0	0.0962289	Plasma_cells
0	0.723162	0.656	0.284	0	2	FAM136A	0	0.0962075	Cancer_epi_cycling
0	0.72305	0.986	0.958	0	0	RPS16	0	0.0961926	Cancer_epi
0	0.722992	0.924	0.796	0	0	RPL23	0	0.0961849	Cancer_epi
0	0.722988	0.136	0.074	0	1	PTGER4	0	0.0961843	Tcells
0	0.722843	0.513	0.225	0	0	RBP1	0	0.096165	Cancer_epi
0	0.722682	0.968	0.925	0	0	RPL7A	0	0.0961436	Cancer_epi
0	0.72264	0.428	0.22	0	3	CNDP2	0	0.0961379	TAM
3.88777e-161	1.45692	0.501	0.116	5.98833e-157	7	ERN1	8.02881e-161	0.0961205	DC
3.26982e-249	0.940215	0.227	0.038	5.03651e-245	5	TNC	8.65012e-249	0.0961146	CAF
0	0.722407	0.503	0.174	0	0	NECTIN4	0	0.096107	Cancer_epi
0	0.722253	0.589	0.4	0	3	ATP6AP2	0	0.0960865	TAM
0	0.721803	0.398	0.032	0	2	MELK	0	0.0960266	Cancer_epi_cycling
0	0.721701	0.376	0.11	0	3	CASP1	0	0.096013	TAM
0	0.721393	0.991	0.907	0	2	H3F3A	0	0.0959721	Cancer_epi_cycling
3.41291e-267	0.875014	0.33	0.08	5.25691e-263	5	ITGB5	9.40579e-267	0.0959269	CAF
0	0.720848	0.849	0.897	0	1	UBC	0	0.0958996	Tcells
0	0.720476	0.414	0.06	0	2	C21orf58	0	0.09585	Cancer_epi_cycling
0	0.720183	0.782	0.606	0	3	ATP6V0B	0	0.0958111	TAM
0	0.719948	0.406	0.067	0	2	CLSPN	0	0.0957799	Cancer_epi_cycling
0	0.719641	0.145	0.067	0	1	RASSF5	0	0.0957391	Tcells
0	0.71935	0.43	0.129	0	0	TFAP2A	0	0.0957004	Cancer_epi
0	0.718422	0.354	0.05	0	3	FERMT3	0	0.0955769	TAM
0	0.718279	0.106	0.018	0	1	TNFRSF25	0	0.0955579	Tcells
0	0.717662	0.847	0.526	0	2	MRPL51	0	0.0954757	Cancer_epi_cycling
0	0.719641	0.368	0.168	0	3	RANBP2	0	0.0953961	TAM
0	0.716714	0.677	0.297	0	0	ARPC1A	0	0.0953496	Cancer_epi
5.74404e-174	1.33805	0.113	0.007	8.84755e-170	5	COMP	1.23222e-173	0.0953436	CAF
0	0.716632	0.534	0.173	0	2	DHCR24	0	0.0953387	Cancer_epi_cycling
0	0.716621	0.449	0.184	0	3	UCP2	0	0.0953372	TAM
0	0.716099	0.46	0.148	0	0	BAMBI	0	0.0952678	Cancer_epi
0	0.716048	0.34	0.013	0	2	PIMREG	0	0.095261	Cancer_epi_cycling
0	0.715871	0.515	0.164	0	2	NQO1	0	0.0952374	Cancer_epi_cycling
0	0.715733	0.314	0.424	0	1	PRPF38B	0	0.0952191	Tcells
0	0.715604	0.167	0.139	0	1	ATXN1	0	0.0952019	Tcells
0	0.715438	0.321	0.393	0	1	SF3B1	0	0.0951799	Tcells
4.68758e-294	0.788356	0.332	0.06	7.22029e-290	5	NDN	1.37004e-293	0.0951454	CAF
0	0.715043	0.811	0.504	0	0	MGST3	0	0.0951273	Cancer_epi
5.7041e-260	0.891147	0.276	0.042	8.78603e-256	5	GEM	1.54508e-259	0.0950457	CAF
0	0.714383	0.796	0.632	0	3	TMBIM6	0	0.0950395	TAM
0	0.713974	0.57	0.318	0	3	PLSCR1	0	0.094985	TAM
0	0.713464	0.239	0.003	0	4	JSRP1	0	0.0949173	Plasma_cells
0	0.713366	0.72	0.567	0	3	PSME2	0	0.0949042	TAM
0	0.713249	0.223	0.283	0	1	HSPH1	0	0.0948887	Tcells
0	0.713215	0.253	0.304	0	1	TLN1	0	0.0948841	Tcells
1.81242e-282	0.818176	0.274	0.035	2.79168e-278	5	RUNX2	5.16387e-282	0.0948412	CAF
1.88502e-230	1.00286	0.586	0.281	2.9035e-226	5	ARID5B	4.74638e-230	0.0947743	CAF
0	0.712295	0.4	0.092	0	2	SAP30	0	0.0947617	Cancer_epi_cycling
0	0.711861	0.418	0.106	0	3	CCL4	0	0.094704	TAM
0	0.711733	0.211	0.002	0	5	CPXM1	0	0.0946869	CAF
0	0.711381	0.724	0.336	0	2	BTG3	0	0.0946401	Cancer_epi_cycling
2.83641e-171	1.34901	0.245	0.262	4.36892e-167	5	ADIRF	6.04687e-171	0.0946286	CAF
0	0.711165	0.357	0.072	0	3	TNFRSF1B	0	0.0946113	TAM
0	0.71055	0.236	0.011	0	3	LILRB3	0	0.0945296	TAM
0	0.710508	0.498	0.232	0	0	TSEN34	0	0.094524	Cancer_epi
0	0.710095	0.151	0.128	0	1	KIF2A	0	0.094469	Tcells
0	0.709776	0.234	0.033	0	0	PCSK1N	0	0.0944265	Cancer_epi
5.75321e-305	0.754085	0.225	0.019	8.86166e-301	5	STEAP2	1.7163e-304	0.0943972	CAF
0	0.709508	0.21	0.247	0	1	PAXX	0	0.0943909	Tcells
0	0.70828	0.232	0.002	0	5	FMOD	0	0.0942275	CAF
0	0.708002	0.445	0.274	0	3	MAT2A	0	0.0941905	TAM
0	0.707486	0.318	0.077	0	3	GBP4	0	0.094122	TAM
6.40864e-157	1.46486	0.646	0.29	9.87122e-153	8	RDX	1.30762e-156	0.0941015	Endothelial
0	0.707288	0.286	0.069	0	3	MAF	0	0.0940956	TAM
0	0.705902	0.243	0.313	0	1	NCOR1	0	0.0939112	Tcells
0	0.705735	0.543	0.714	0	1	RBM39	0	0.093889	Tcells
0	0.70542	0.1	0.004	0	1	SIRPG	0	0.093847	Tcells
0	0.704909	0.128	0.046	0	1	EVI2A	0	0.0937791	Tcells
0	0.704907	0.582	0.223	0	2	ACTL6A	0	0.0937788	Cancer_epi_cycling
0	0.704859	0.178	0.163	0	1	C19orf66	0	0.0937725	Tcells
0	0.704755	0.312	0.412	0	1	SCAF11	0	0.0937586	Tcells
4.27792e-253	0.903024	0.428	0.42	6.58929e-249	6	RSRP1	1.1415e-252	0.0937564	Bcells
0	0.704451	0.183	0.176	0	1	MIR4435-2HG	0	0.0937181	Tcells
0	0.704267	0.112	0.033	0	1	JAML	0	0.0936937	Tcells
0	0.704224	0.455	0.61	0	1	PRRC2C	0	0.0936879	Tcells
0	0.703998	0.159	0.136	0	1	LPIN1	0	0.0936579	Tcells
0	0.703463	0.477	0.153	0	2	CDC42EP1	0	0.0935867	Cancer_epi_cycling
0	0.70338	0.834	0.602	0	0	RPS10	0	0.0935756	Cancer_epi
0	0.703178	0.352	0.483	0	1	IQGAP1	0	0.0935488	Tcells
0	0.703136	0.175	0.14	0	1	GLIPR1	0	0.0935433	Tcells
0	0.702985	0.347	0.135	0	0	AARD	0	0.0935231	Cancer_epi
8.38512e-212	1.07706	0.121	0.052	1.29156e-207	0	KRTDAP	2.01266e-211	0.0935186	Cancer_epi
0	0.702867	0.714	0.346	0	0	HEBP2	0	0.0935074	Cancer_epi
4.647e-261	0.872837	0.347	0.096	7.15778e-257	5	PKIG	1.26169e-260	0.0934842	CAF
0	0.702678	0.249	0.024	0	3	TBXAS1	0	0.0934823	TAM
0	0.702575	0.308	0.065	0	3	THEMIS2	0	0.0934686	TAM
0	0.702311	0.226	0.065	0	3	SLC39A8	0	0.0934335	TAM
0	0.70152	0.367	0.114	0	3	SERPINB6	0	0.0933282	TAM
0	0.701489	0.184	0.166	0	1	PARP9	0	0.0933241	Tcells
0	0.701331	0.784	0.434	0	2	RAB11A	0	0.0933031	Cancer_epi_cycling
0	0.701226	0.498	0.144	0	2	SAC3D1	0	0.0932891	Cancer_epi_cycling
0	0.701164	0.64	0.323	0	0	FBL	0	0.0932808	Cancer_epi
8.58447e-142	1.60788	0.676	0.212	1.32227e-137	7	ARL4C	1.67024e-141	0.0932795	DC
0	0.700491	0.248	0.02	0	5	MSRB3	0	0.0931914	CAF
0	0.700389	0.652	0.281	0	2	RBBP7	0	0.0931777	Cancer_epi_cycling
0	0.700337	0.25	0.023	0	3	PLEKHO2	0	0.0931708	TAM
0	0.700183	0.571	0.187	0	2	DNAJC9	0	0.0931504	Cancer_epi_cycling
0	0.700135	0.618	0.331	0	0	TPM1	0	0.093144	Cancer_epi
0	0.700017	0.515	0.129	0	3	GPSM3	0	0.0931283	TAM
0	0.698938	0.36	0.038	0	4	EAF2	0	0.0929847	Plasma_cells
0	0.698772	0.34	0.107	0	2	LY6D	0	0.0929627	Cancer_epi_cycling
1.17388e-266	0.84936	0.382	0.413	1.80812e-262	6	FAM133B	3.23185e-266	0.0929268	Bcells
1.32313e-182	1.24197	0.933	0.33	2.03802e-178	7	HLA-DPA1	2.91732e-182	0.0929116	DC
0	0.698154	0.354	0.032	0	2	FAM83D	0	0.0928805	Cancer_epi_cycling
0	0.697953	0.504	0.317	0	3	IFNGR2	0	0.0928537	TAM
2.45013e-158	1.43218	0.771	0.503	3.77393e-154	8	SELENOW	5.01605e-158	0.0928377	Endothelial
0	0.697043	0.932	0.59	0	2	DSTN	0	0.0927326	Cancer_epi_cycling
0	0.696433	0.565	0.703	0	1	CLIC1	0	0.0926514	Tcells
2.32307e-153	1.47546	0.366	0.03	3.57822e-149	7	CXorf21	4.68695e-153	0.092621	DC
0	0.696068	0.436	0.208	0	3	DPYSL2	0	0.0926029	TAM
0	0.695878	0.601	0.354	0	3	PRR13	0	0.0925776	TAM
0	0.694763	0.681	0.334	0	0	LAGE3	0	0.0924293	Cancer_epi
8.69476e-280	0.804477	0.171	0.013	1.33925e-275	5	ENPP1	2.46429e-279	0.0923651	CAF
0	0.693987	0.852	0.539	0	2	ANP32B	0	0.092326	Cancer_epi_cycling
0	0.69388	0.272	0.087	0	3	PFKFB3	0	0.0923119	TAM
0	0.693114	0.16	0.167	0	1	GATA3	0	0.0922099	Tcells
0	0.693067	0.416	0.148	0	2	CHI3L2	0	0.0922037	Cancer_epi_cycling
0	0.692658	0.183	0.224	0	1	CLDND1	0	0.0921492	Tcells
0	0.692618	0.537	0.197	0	0	SH3YL1	0	0.0921439	Cancer_epi
0	0.692612	0.211	0.011	0	3	CSF3R	0	0.0921432	TAM
0	0.69243	0.934	0.703	0	2	SEC61G	0	0.092119	Cancer_epi_cycling
3.36115e-175	1.28346	0.298	0.072	5.17717e-171	6	SELL	7.24484e-175	0.0921044	Bcells
0	0.692298	0.14	0.063	0	1	CD84	0	0.0921013	Tcells
0	0.692243	0.346	0.335	0	1	STAT1	0	0.092094	Tcells
1.38335e-248	0.902765	0.509	0.224	2.13077e-244	5	LEPROT	3.65361e-248	0.0920534	CAF
0	0.691714	0.37	0.099	0	3	MEF2C	0	0.0920237	TAM
0	0.691588	0.656	0.394	0	3	MSN	0	0.092007	TAM
0	0.691484	0.197	0.211	0	1	RBCK1	0	0.0919931	Tcells
0	0.690843	0.527	0.651	0	1	TPM3	0	0.0919079	Tcells
[truncated: 22,347 more rows]

## Sheet: S3 Table
cell type	B cells	CAF	Cancer epithelial	Cancer epithelial cycling	DC	Endothelial	Plasma_cells	TAM	T cells
Differentially expressed tested genes	2584	2395	1906	2232	2743	3173	3780	2819	2714
# DEGs in pathways	411	613	304	512	580	842	91	731	628
# tested genes mapped to String	2386	2180	1759	2090	2530	2933	3499	2614	2515
# DEGs mapped to String	382	550	280	485	546	776	68	698	592
# tested genes mapped to Omnipath	246	312	240	201	286	354	285	351	313
# DEGs mapped to Omnipath	55	133	34	38	77	135	4	165	115
# HALLMARKS pathways	50	50	50	50	50	50	50	50	50
# pathways with at list 1 tested gene	43	47	46	47	49	49	33	48	48
# tested genes in pathways	1051	1071	842	1001	1140	1273	1170	1217	1140
# DEGs in pathways	159	329	127	285	251	355	31	408	281
# pathways pair with C(X,y) > 0	140	354	203	318	257	483	31	505	371
# pathways involved in C(X,Y) > 0	35	41	39	43	44	44	15	47	44
# tested genes in STRING and pathways with C(X,Y)>0	994	957	784	980	1087	1197	683	1215	1060

## Sheet: S4 Table
S1_name	S2_name	c	S1_size	S2_size	S1_S2_size	S2_S1_size	dL	L	r_c	u1	u2	S1	S2	s	pA	pU	p	significance
HALLMARK_ADIPOGENESIS	HALLMARK_ESTROGEN_RESPONSE_LATE	0.011211	29	54	2	1	2	8	0.25	0.1429	0.0784535	ATP5PO;NDUFB7	COX6C	0.0146076	0.111	0.078	0.0497772	M_A & M_U > 0.01
HALLMARK_ADIPOGENESIS	HALLMARK_KRAS_SIGNALING_DN	0.0254893	33	15	1	1	1	1	1	0.112908	0.225752	MYLK	CALML5	0.0791144	0.015	0.005	0.000787352	M_A | M_U < 0.01
HALLMARK_ADIPOGENESIS	HALLMARK_MTORC1_SIGNALING	0.006279	32	48	1	1	1	20	0.05	0.0741845	0.0846403	ATP5PO	PPA1	0.00367421	0.248	0.288	0.259921	M_A & M_U > 0.01
HALLMARK_ADIPOGENESIS	HALLMARK_MYC_TARGETS_V1	0.042997	31	53	1	4	4	16	0.25	0.0741845	0.579595	ATP5PO	RPLP0;RPS2;RPS3;RPS5	0.0782863	0.211	0.01	0.0151099	M_A & M_U > 0.01
HALLMARK_ALLOGRAFT_REJECTION	HALLMARK_ANDROGEN_RESPONSE	0.0194368	61	28	1	1	1	5	0.2	0.130897	0.148489	CDKN2A	CCND1	0.0452864	0.05	0.011	0.00467808	M_A & M_U > 0.01
HALLMARK_ALLOGRAFT_REJECTION	HALLMARK_APOPTOSIS	0.0194368	59	53	1	1	1	21	0.047619	0.130897	0.148489	CDKN2A	CCND1	0.0244934	0.119	0.082	0.0549343	M_A & M_U > 0.01
HALLMARK_ALLOGRAFT_REJECTION	HALLMARK_CHOLESTEROL_HOMEOSTASIS	0.0101429	64	17	1	1	1	3	0.333333	0.075992	0.133473	TPD52	MAL2	0.0132799	0.181	0.047	0.0490587	M_A & M_U > 0.01
HALLMARK_ALLOGRAFT_REJECTION	HALLMARK_ESTROGEN_RESPONSE_EARLY	0.0404177	64	48	2	3	3	16	0.1875	0.206889	0.346523	CDKN2A;TPD52	CCND1;MYC;TPD52L1	0.129814	0.019	0.003	0.00061403	M_A | M_U < 0.01
HALLMARK_ALLOGRAFT_REJECTION	HALLMARK_ESTROGEN_RESPONSE_LATE	0.0262757	63	57	2	2	2	25	0.08	0.206889	0.238484	CDKN2A;TPD52	CCND1;TPD52L1	0.0475299	0.033	0.066	0.0155277	M_A & M_U > 0.01
HALLMARK_ALLOGRAFT_REJECTION	HALLMARK_G2M_CHECKPOINT	0.0335788	62	63	1	2	2	21	0.0952381	0.130897	0.256528	CDKN2A	CCND1;MYC	0.112542	0.002	0.02	0.000445065	M_A | M_U < 0.01
HALLMARK_ALLOGRAFT_REJECTION	HALLMARK_IL2_STAT5_SIGNALING	0.014142	57	52	1	1	1	17	0.0588235	0.130897	0.108039	CDKN2A	MYC	0.0183326	0.06	0.147	0.0505451	M_A & M_U > 0.01
HALLMARK_ALLOGRAFT_REJECTION	HALLMARK_INFLAMMATORY_RESPONSE	0.014142	54	38	1	1	1	19	0.0526316	0.130897	0.108039	CDKN2A	MYC	0.0214929	0.04	0.119	0.0302141	M_A & M_U > 0.01
HALLMARK_ALLOGRAFT_REJECTION	HALLMARK_MYC_TARGETS_V1	0.252352	62	53	3	11	19	101	0.188119	0.337839	1.33396	RPS19;CDKN2A;RPL39	FBL;MYC;PABPC1;RPL18;RPL6;RPLP0;RPS10;RPS2;RPS3;RPS5;RPS6	1.21868	0.001	0.001	1.48155e-05	M_A & M_U < 0.01
HALLMARK_ALLOGRAFT_REJECTION	HALLMARK_MYC_TARGETS_V2	0.014142	64	5	1	1	1	5	0.2	0.130897	0.108039	CDKN2A	MYC	0.0326158	0.039	0.015	0.00493968	M_A & M_U > 0.01
HALLMARK_ALLOGRAFT_REJECTION	HALLMARK_MYOGENESIS	0.0068389	63	39	1	1	1	9	0.111111	0.075992	0.089995	TPD52	TPD52L1	0.00567247	0.228	0.148	0.148101	M_A & M_U > 0.01
HALLMARK_ALLOGRAFT_REJECTION	HALLMARK_NOTCH_SIGNALING	0.0194368	64	5	1	1	1	3	0.333333	0.130897	0.148489	CDKN2A	CCND1	0.0586875	0.031	0.003	0.000956311	M_A | M_U < 0.01
HALLMARK_ALLOGRAFT_REJECTION	HALLMARK_P53_PATHWAY	0.0412986	58	48	3	3	5	28	0.178571	0.282933	0.256514	RPL39;RPS19;TPD52	RPL18;RPS12;TPD52L1	0.128846	0.002	0.036	0.000758797	M_A | M_U < 0.01
HALLMARK_ALLOGRAFT_REJECTION	HALLMARK_PEROXISOME	0.0130517	64	18	1	1	1	3	0.333333	0.12773	0.102182	RPS19	PABPC1	0.0208347	0.168	0.023	0.0253326	M_A & M_U > 0.01
HALLMARK_ALLOGRAFT_REJECTION	HALLMARK_TNFA_SIGNALING_VIA_NFKB	0.0335788	58	74	1	2	2	21	0.0952381	0.130897	0.256528	CDKN2A	CCND1;MYC	0.0898719	0.007	0.032	0.00210647	M_A | M_U < 0.01
HALLMARK_ALLOGRAFT_REJECTION	HALLMARK_UNFOLDED_PROTEIN_RESPONSE	0.0157888	63	25	2	1	2	20	0.1	0.206941	0.076296	RPL39;RPS19	EEF2	0.0251501	0.03	0.13	0.0255324	M_A & M_U > 0.01
HALLMARK_ALLOGRAFT_REJECTION	HALLMARK_UV_RESPONSE_DN	0.014142	64	32	1	1	1	16	0.0625	0.130897	0.108039	CDKN2A	MYC	0.0183349	0.076	0.116	0.0505261	M_A & M_U > 0.01
HALLMARK_ALLOGRAFT_REJECTION	HALLMARK_UV_RESPONSE_UP	0.0093363	61	35	1	1	1	23	0.0434783	0.130897	0.0713254	CDKN2A	CDKN2B	0.011657	0.048	0.21	0.0564198	M_A & M_U > 0.01
HALLMARK_ALLOGRAFT_REJECTION	HALLMARK_WNT_BETA_CATENIN_SIGNALING	0.014142	63	6	1	1	1	3	0.333333	0.130897	0.108039	CDKN2A	MYC	0.0303456	0.081	0.011	0.00714864	M_A & M_U > 0.01
HALLMARK_ANDROGEN_RESPONSE	HALLMARK_ANGIOGENESIS	0.0127012	31	9	1	1	1	3	0.333333	0.0997178	0.127371	DBI	APP	0.0303382	0.059	0.008	0.00408683	M_A | M_U < 0.01
HALLMARK_ANDROGEN_RESPONSE	HALLMARK_APICAL_SURFACE	0.0127012	31	8	1	1	1	2	0.5	0.0997178	0.127371	DBI	APP	0.0285334	0.076	0.009	0.00566869	M_A | M_U < 0.01
HALLMARK_ANDROGEN_RESPONSE	HALLMARK_APOPTOSIS	0.109273	29	56	3	3	4	7	0.571429	0.664681	0.394981	DBI;KRT19;KRT8	APP;CLU;KRT18	0.52771	0.001	0.001	1.48155e-05	M_A & M_U < 0.01
HALLMARK_ANDROGEN_RESPONSE	HALLMARK_CHOLESTEROL_HOMEOSTASIS	0.0337369	30	16	3	3	3	4	0.75	0.324199	0.330925	DBI;CCND1;TPD52	CLU;CTNNB1;MAL2	0.110099	0.01	0.005	0.000545174	M_A | M_U < 0.01
HALLMARK_ANDROGEN_RESPONSE	HALLMARK_COAGULATION	0.0117064	31	26	1	1	1	4	0.25	0.0997178	0.117396	DBI	CLU	0.0213351	0.105	0.02	0.0150482	M_A & M_U > 0.01
HALLMARK_ANDROGEN_RESPONSE	HALLMARK_COMPLEMENT	0.0117064	31	62	1	1	1	7	0.142857	0.0997178	0.117396	DBI	CLU	0.0217481	0.049	0.039	0.0138741	M_A & M_U > 0.01
HALLMARK_ANDROGEN_RESPONSE	HALLMARK_E2F_TARGETS	0.0194368	31	47	1	1	1	11	0.0909091	0.148489	0.130897	CCND1	CDKN2A	0.0382368	0.042	0.034	0.0107835	M_A & M_U > 0.01
HALLMARK_ANDROGEN_RESPONSE	HALLMARK_ESTROGEN_RESPONSE_EARLY	0.0068389	26	43	1	1	1	3	0.333333	0.075992	0.089995	TPD52	TPD52L1	0.00935556	0.099	0.073	0.0428556	M_A & M_U > 0.01
HALLMARK_ANDROGEN_RESPONSE	HALLMARK_ESTROGEN_RESPONSE_LATE	0.0140685	25	52	2	2	2	6	0.333333	0.17571	0.162496	DBI;TPD52	LSR;TPD52L1	0.0257056	0.034	0.061	0.0148877	M_A & M_U > 0.01
HALLMARK_ANDROGEN_RESPONSE	HALLMARK_MYOGENESIS	0.0312465	30	39	2	3	3	7	0.428571	0.17571	0.334762	DBI;TPD52	APP;CLU;TPD52L1	0.0955933	0.021	0.004	0.000872314	M_A | M_U < 0.01
HALLMARK_ANDROGEN_RESPONSE	HALLMARK_P53_PATHWAY	0.0495679	27	50	3	4	4	11	0.363636	0.324199	0.419589	DBI;CCND1;TPD52	APP;CDKN2A;CDKN2B;TPD52L1	0.181828	0.006	0.003	0.000214652	M_A & M_U < 0.01
HALLMARK_ANDROGEN_RESPONSE	HALLMARK_PROTEIN_SECRETION	0.0848654	29	19	2	1	2	3	0.666667	0.564963	0.150214	KRT19;KRT8	KRT18	0.409839	0.001	0.001	1.48155e-05	M_A & M_U < 0.01
HALLMARK_ANDROGEN_RESPONSE	HALLMARK_TGF_BETA_SIGNALING	0.0118876	30	17	1	1	1	3	0.333333	0.148489	0.080057	CCND1	CTNNB1	0.0229218	0.048	0.033	0.0117973	M_A & M_U > 0.01
HALLMARK_ANDROGEN_RESPONSE	HALLMARK_UV_RESPONSE_UP	0.010591	30	37	1	1	1	7	0.142857	0.148489	0.0713254	CCND1	CDKN2B	0.015991	0.073	0.067	0.0309129	M_A & M_U > 0.01
HALLMARK_ANDROGEN_RESPONSE	HALLMARK_WNT_BETA_CATENIN_SIGNALING	0.0118876	31	7	1	1	1	3	0.333333	0.148489	0.080057	CCND1	CTNNB1	0.0252232	0.073	0.013	0.00755414	M_A & M_U > 0.01
HALLMARK_ANDROGEN_RESPONSE	HALLMARK_XENOBIOTIC_METABOLISM	0.016816	30	26	1	1	1	2	0.5	0.131728	0.127657	NDRG1	NDRG2	0.0449779	0.015	0.015	0.00211487	M_A & M_U > 0.01
HALLMARK_ANGIOGENESIS	HALLMARK_CHOLESTEROL_HOMEOSTASIS	0.0149528	9	17	1	1	1	1	1	0.127371	0.117396	APP	CLU	0.0471626	0.022	0.003	0.000701306	M_A | M_U < 0.01
HALLMARK_ANGIOGENESIS	HALLMARK_COAGULATION	0.0149528	8	25	1	1	1	7	0.142857	0.127371	0.117396	APP	CLU	0.0318542	0.029	0.032	0.00740774	M_A & M_U > 0.01
HALLMARK_ANGIOGENESIS	HALLMARK_COMPLEMENT	0.0149528	8	61	1	1	1	6	0.166667	0.127371	0.117396	APP	CLU	0.0396202	0.012	0.02	0.00224037	M_A & M_U > 0.01
HALLMARK_ANGIOGENESIS	HALLMARK_ESTROGEN_RESPONSE_LATE	0.0206929	9	58	1	2	2	5	0.4	0.127371	0.162462	APP	KLK11;LSR	0.0598932	0.008	0.016	0.00127533	M_A | M_U < 0.01
HALLMARK_ANGIOGENESIS	HALLMARK_HYPOXIA	0.0105883	8	58	1	1	1	2	0.5	0.127371	0.083129	APP	GAPDH	0.0212293	0.076	0.017	0.00988582	M_A & M_U > 0.01
HALLMARK_ANGIOGENESIS	HALLMARK_MTORC1_SIGNALING	0.0105883	9	49	1	1	1	1	1	0.127371	0.083129	APP	GAPDH	0.0255036	0.064	0.007	0.0039024	M_A | M_U < 0.01
HALLMARK_APICAL_JUNCTION	HALLMARK_APOPTOSIS	0.00704956	39	58	1	1	1	12	0.0833333	0.0880568	0.080057	JUP	CTNNB1	0.00684687	0.117	0.19	0.106844	M_A & M_U > 0.01
HALLMARK_APICAL_JUNCTION	HALLMARK_CHOLESTEROL_HOMEOSTASIS	0.00704956	39	17	1	1	1	5	0.2	0.0880568	0.080057	JUP	CTNNB1	0.0102957	0.05	0.112	0.0346359	M_A & M_U > 0.01
HALLMARK_APICAL_JUNCTION	HALLMARK_GLYCOLYSIS	0.0235393	37	39	2	2	2	7	0.285714	0.252848	0.191336	CLDN4;JUP	CLDN3;DSC2	0.0607411	0.007	0.041	0.00262778	M_A | M_U < 0.01
HALLMARK_APICAL_JUNCTION	HALLMARK_TGF_BETA_SIGNALING	0.00704956	38	17	1	1	1	6	0.166667	0.0880568	0.080057	JUP	CTNNB1	0.012182	0.022	0.123	0.0187046	M_A & M_U > 0.01
HALLMARK_APICAL_JUNCTION	HALLMARK_WNT_BETA_CATENIN_SIGNALING	0.00704956	39	7	1	1	1	5	0.2	0.0880568	0.080057	JUP	CTNNB1	0.0114993	0.037	0.095	0.0233773	M_A & M_U > 0.01
HALLMARK_APICAL_SURFACE	HALLMARK_CHOLESTEROL_HOMEOSTASIS	0.0149528	7	16	1	1	1	1	1	0.127371	0.117396	APP	CLU	0.0469011	0.023	0.003	0.000730117	M_A | M_U < 0.01
HALLMARK_APICAL_SURFACE	HALLMARK_COAGULATION	0.0149528	8	26	1	1	1	4	0.25	0.127371	0.117396	APP	CLU	0.0362656	0.033	0.013	0.00375549	M_A & M_U > 0.01
HALLMARK_APICAL_SURFACE	HALLMARK_COMPLEMENT	0.0149528	6	60	1	1	1	5	0.2	0.127371	0.117396	APP	CLU	0.0402315	0.012	0.018	0.00203909	M_A & M_U > 0.01
HALLMARK_APICAL_SURFACE	HALLMARK_ESTROGEN_RESPONSE_LATE	0.0206929	8	58	1	2	2	5	0.4	0.127371	0.162462	APP	KLK11;LSR	0.0534523	0.015	0.019	0.00261146	M_A & M_U > 0.01
HALLMARK_APICAL_SURFACE	HALLMARK_HYPOXIA	0.0105883	7	58	1	1	1	1	1	0.127371	0.083129	APP	GAPDH	0.0240305	0.092	0.007	0.00537599	M_A | M_U < 0.01
HALLMARK_APICAL_SURFACE	HALLMARK_MTORC1_SIGNALING	0.0105883	8	49	1	1	1	3	0.333333	0.127371	0.083129	APP	GAPDH	0.0177431	0.076	0.041	0.0210991	M_A & M_U > 0.01
HALLMARK_APICAL_SURFACE	HALLMARK_MYC_TARGETS_V1	0.00875991	8	55	1	1	1	1	1	0.0857286	0.102182	HSPB1	PABPC1	0.012445	0.284	0.022	0.0379597	M_A & M_U > 0.01
HALLMARK_APICAL_SURFACE	HALLMARK_MYOGENESIS	0.0172661	7	39	1	1	1	2	0.5	0.0857286	0.201405	HSPB1	CRYAB	0.0558234	0.006	0.009	0.000584632	M_A & M_U < 0.01
HALLMARK_APICAL_SURFACE	HALLMARK_PEROXISOME	0.00875991	8	18	1	1	1	1	1	0.0857286	0.102182	HSPB1	PABPC1	0.0183018	0.047	0.022	0.00814205	M_A & M_U > 0.01
HALLMARK_APOPTOSIS	HALLMARK_E2F_TARGETS	0.0280861	55	44	2	2	2	13	0.153846	0.228546	0.238936	CCND1;CTNNB1	CDKN2A;MYC	0.0689834	0.018	0.022	0.0034983	M_A & M_U > 0.01
HALLMARK_APOPTOSIS	HALLMARK_ESTROGEN_RESPONSE_EARLY	0.00864928	55	45	1	1	1	11	0.0909091	0.080057	0.108039	CTNNB1	MYC	0.0072322	0.245	0.135	0.145827	M_A & M_U > 0.01
HALLMARK_APOPTOSIS	HALLMARK_ESTROGEN_RESPONSE_LATE	0.0742645	53	53	2	3	3	15	0.2	0.277585	0.519096	APP;KRT18	KLK11;KRT19;LSR	0.337834	0.001	0.002	2.82447e-05	M_A & M_U < 0.01
HALLMARK_APOPTOSIS	HALLMARK_G2M_CHECKPOINT	0.00864928	55	62	1	1	1	13	0.0769231	0.080057	0.108039	CTNNB1	MYC	0.00967819	0.092	0.158	0.0760397	M_A & M_U > 0.01
HALLMARK_APOPTOSIS	HALLMARK_GLYCOLYSIS	0.00958373	54	37	1	1	1	17	0.0588235	0.080057	0.119711	CTNNB1	SOX9	0.00903344	0.143	0.169	0.114135	M_A & M_U > 0.01
HALLMARK_APOPTOSIS	HALLMARK_HYPOXIA	0.0196413	53	54	2	2	2	20	0.1	0.203884	0.20145	ERBB3;APP	EFNA1;GAPDH	0.0275008	0.114	0.058	0.0397968	M_A & M_U > 0.01
HALLMARK_APOPTOSIS	HALLMARK_IL2_STAT5_SIGNALING	0.00864928	53	54	1	1	1	20	0.05	0.080057	0.108039	CTNNB1	MYC	0.00646407	0.163	0.265	0.178915	M_A & M_U > 0.01
HALLMARK_APOPTOSIS	HALLMARK_INFLAMMATORY_RESPONSE	0.00864928	52	42	1	1	1	14	0.0714286	0.080057	0.108039	CTNNB1	MYC	0.00888227	0.11	0.172	0.0939858	M_A & M_U > 0.01
HALLMARK_APOPTOSIS	HALLMARK_KRAS_SIGNALING_DN	0.0505641	57	14	1	1	1	1	1	0.150214	0.336614	KRT18	KRT15	0.190543	0.014	0.001	0.00017047	M_A | M_U < 0.01
HALLMARK_APOPTOSIS	HALLMARK_KRAS_SIGNALING_UP	0.0166333	55	41	1	2	2	11	0.181818	0.080057	0.207768	CTNNB1	JUP;SOX9	0.03593	0.022	0.039	0.00691626	M_A & M_U > 0.01
HALLMARK_APOPTOSIS	HALLMARK_MTORC1_SIGNALING	0.0105883	56	47	1	1	1	18	0.0555556	0.127371	0.083129	APP	GAPDH	0.00789922	0.278	0.156	0.179458	M_A & M_U > 0.01
HALLMARK_APOPTOSIS	HALLMARK_MYC_TARGETS_V1	0.0174092	58	55	2	2	2	15	0.133333	0.165786	0.210221	CTNNB1;HSPB1	MYC;PABPC1	0.0145152	0.694	0.048	0.146634	M_A & M_U > 0.01
HALLMARK_APOPTOSIS	HALLMARK_MYC_TARGETS_V2	0.00864928	58	5	1	1	1	4	0.25	0.080057	0.108039	CTNNB1	MYC	0.0139109	0.11	0.034	0.0246416	M_A & M_U > 0.01
HALLMARK_APOPTOSIS	HALLMARK_MYOGENESIS	0.0172661	54	36	1	1	1	12	0.0833333	0.0857286	0.201405	HSPB1	CRYAB	0.0339986	0.029	0.049	0.0107376	M_A & M_U > 0.01
HALLMARK_APOPTOSIS	HALLMARK_OXIDATIVE_PHOSPHORYLATION	0.0112839	56	50	1	1	1	6	0.166667	0.0829579	0.13602	TSPO	SLC25A6	0.0110407	0.622	0.035	0.105089	M_A & M_U > 0.01
HALLMARK_APOPTOSIS	HALLMARK_P53_PATHWAY	0.0300278	46	42	1	2	2	15	0.133333	0.148489	0.202223	CCND1	CDKN2A;CDKN2B	0.0687347	0.051	0.012	0.00514005	M_A & M_U > 0.01
HALLMARK_APOPTOSIS	HALLMARK_PEROXISOME	0.00875991	54	14	1	1	1	3	0.333333	0.0857286	0.102182	HSPB1	PABPC1	0.0135336	0.101	0.044	0.0285136	M_A & M_U > 0.01
HALLMARK_APOPTOSIS	HALLMARK_TNFA_SIGNALING_VIA_NFKB	0.0177023	42	64	2	2	2	10	0.2	0.15657	0.22636	ERBB3;CTNNB1	EFNA1;MYC	0.0281533	0.077	0.051	0.0256821	M_A & M_U > 0.01
HALLMARK_APOPTOSIS	HALLMARK_UV_RESPONSE_DN	0.00864928	56	30	1	1	1	14	0.0714286	0.080057	0.108039	CTNNB1	MYC	0.00692329	0.261	0.141	0.158326	M_A & M_U > 0.01
HALLMARK_APOPTOSIS	HALLMARK_UV_RESPONSE_UP	0.010591	50	30	1	1	1	10	0.1	0.148489	0.0713254	CCND1	CDKN2B	0.0151563	0.092	0.066	0.0370639	M_A & M_U > 0.01
HALLMARK_APOPTOSIS	HALLMARK_XENOBIOTIC_METABOLISM	0.00704956	57	26	1	1	1	5	0.2	0.080057	0.0880568	CTNNB1	JUP	0.00916732	0.109	0.08	0.0500714	M_A & M_U > 0.01
HALLMARK_CHOLESTEROL_HOMEOSTASIS	HALLMARK_E2F_TARGETS	0.00864928	17	47	1	1	1	2	0.5	0.080057	0.108039	CTNNB1	MYC	0.0154141	0.09	0.026	0.0165148	M_A & M_U > 0.01
HALLMARK_CHOLESTEROL_HOMEOSTASIS	HALLMARK_ESTROGEN_RESPONSE_EARLY	0.0205368	16	47	1	2	2	3	0.666667	0.080057	0.256528	CTNNB1	CCND1;MYC	0.0491217	0.078	0.006	0.00405618	M_A | M_U < 0.01
HALLMARK_CHOLESTEROL_HOMEOSTASIS	HALLMARK_ESTROGEN_RESPONSE_LATE	0.0118876	15	56	1	1	1	2	0.5	0.080057	0.148489	CTNNB1	CCND1	0.0234937	0.082	0.017	0.0105604	M_A & M_U > 0.01
HALLMARK_CHOLESTEROL_HOMEOSTASIS	HALLMARK_G2M_CHECKPOINT	0.0205368	16	64	1	2	2	4	0.5	0.080057	0.256528	CTNNB1	CCND1;MYC	0.0640724	0.012	0.006	0.000758797	M_A | M_U < 0.01
HALLMARK_CHOLESTEROL_HOMEOSTASIS	HALLMARK_GLYCOLYSIS	0.00958373	17	41	1	1	1	2	0.5	0.080057	0.119711	CTNNB1	SOX9	0.019306	0.063	0.02	0.00967257	M_A & M_U > 0.01
HALLMARK_CHOLESTEROL_HOMEOSTASIS	HALLMARK_HYPOXIA	0.0101429	14	56	1	1	1	3	0.333333	0.133473	0.075992	MAL2	TPD52	0.0154181	0.116	0.041	0.0301927	M_A & M_U > 0.01
HALLMARK_CHOLESTEROL_HOMEOSTASIS	HALLMARK_IL2_STAT5_SIGNALING	0.00864928	16	58	1	1	1	3	0.333333	0.080057	0.108039	CTNNB1	MYC	0.0135991	0.075	0.055	0.0267741	M_A & M_U > 0.01
HALLMARK_CHOLESTEROL_HOMEOSTASIS	HALLMARK_INFLAMMATORY_RESPONSE	0.00864928	16	47	1	1	1	3	0.333333	0.080057	0.108039	CTNNB1	MYC	0.0158288	0.049	0.042	0.0147888	M_A & M_U > 0.01
HALLMARK_CHOLESTEROL_HOMEOSTASIS	HALLMARK_KRAS_SIGNALING_UP	0.0166333	16	43	1	2	2	3	0.666667	0.080057	0.207768	CTNNB1	JUP;SOX9	0.0479431	0.012	0.011	0.00131112	M_A & M_U > 0.01
HALLMARK_CHOLESTEROL_HOMEOSTASIS	HALLMARK_MYC_TARGETS_V1	0.00864928	17	55	1	1	1	1	1	0.080057	0.108039	CTNNB1	MYC	0.012242	0.634	0.01	0.038426	M_A & M_U > 0.01
HALLMARK_CHOLESTEROL_HOMEOSTASIS	HALLMARK_MYC_TARGETS_V2	0.00864928	17	5	1	1	1	1	1	0.080057	0.108039	CTNNB1	MYC	0.0205355	0.049	0.01	0.00422434	M_A & M_U > 0.01
HALLMARK_CHOLESTEROL_HOMEOSTASIS	HALLMARK_NOTCH_SIGNALING	0.0118876	17	5	1	1	1	1	1	0.080057	0.148489	CTNNB1	CCND1	0.0280325	0.073	0.007	0.00438394	M_A | M_U < 0.01
HALLMARK_CHOLESTEROL_HOMEOSTASIS	HALLMARK_P53_PATHWAY	0.0149528	16	53	1	1	1	3	0.333333	0.117396	0.127371	CLU	APP	0.0267926	0.12	0.019	0.0161506	M_A & M_U > 0.01
HALLMARK_CHOLESTEROL_HOMEOSTASIS	HALLMARK_PROTEIN_SECRETION	0.0101429	17	21	1	1	1	2	0.5	0.133473	0.075992	MAL2	TPD52	0.0214769	0.03	0.032	0.00763063	M_A & M_U > 0.01
HALLMARK_CHOLESTEROL_HOMEOSTASIS	HALLMARK_TNFA_SIGNALING_VIA_NFKB	0.0205368	15	78	1	2	2	4	0.5	0.080057	0.256528	CTNNB1	CCND1;MYC	0.0572628	0.021	0.008	0.00162818	M_A | M_U < 0.01
HALLMARK_CHOLESTEROL_HOMEOSTASIS	HALLMARK_UV_RESPONSE_DN	0.00864928	17	32	1	1	1	6	0.166667	0.080057	0.108039	CTNNB1	MYC	0.0115185	0.108	0.074	0.0465879	M_A & M_U > 0.01
HALLMARK_CHOLESTEROL_HOMEOSTASIS	HALLMARK_UV_RESPONSE_UP	0.0167603	16	37	1	1	1	1	1	0.133473	0.125571	MAL2	EPCAM	0.0440668	0.011	0.023	0.00234838	M_A & M_U > 0.01
HALLMARK_CHOLESTEROL_HOMEOSTASIS	HALLMARK_XENOBIOTIC_METABOLISM	0.00704956	17	27	1	1	1	2	0.5	0.080057	0.0880568	CTNNB1	JUP	0.0133292	0.05	0.035	0.0128592	M_A & M_U > 0.01
HALLMARK_COAGULATION	HALLMARK_P53_PATHWAY	0.0149528	26	54	1	1	1	12	0.0833333	0.117396	0.127371	CLU	APP	0.0183377	0.149	0.072	0.0593784	M_A & M_U > 0.01
HALLMARK_COMPLEMENT	HALLMARK_P53_PATHWAY	0.0149528	60	52	1	1	1	13	0.0769231	0.117396	0.127371	CLU	APP	0.0270944	0.045	0.048	0.0154173	M_A & M_U > 0.01
HALLMARK_DNA_REPAIR	HALLMARK_MYC_TARGETS_V1	0.0420663	21	52	1	3	3	37	0.0810811	0.100319	0.419327	POLR2F	RPL18;RPLP0;RPS3	0.0614367	0.112	0.05	0.0346359	M_A & M_U > 0.01
HALLMARK_DNA_REPAIR	HALLMARK_P53_PATHWAY	0.00771401	24	54	1	1	1	6	0.166667	0.100319	0.0768951	POLR2F	RPL18	0.00613921	0.424	0.088	0.16001	M_A & M_U > 0.01
HALLMARK_DNA_REPAIR	HALLMARK_UV_RESPONSE_DN	0.0205998	24	32	2	1	2	4	0.5	0.167315	0.12312	POLR2F;POLR2H	NFIB	0.0614534	0.006	0.017	0.00103943	M_A | M_U < 0.01
HALLMARK_E2F_TARGETS	HALLMARK_ESTROGEN_RESPONSE_EARLY	0.0194368	46	47	1	1	1	10	0.1	0.130897	0.148489	CDKN2A	CCND1	0.039452	0.055	0.022	0.00933773	M_A & M_U > 0.01
HALLMARK_E2F_TARGETS	HALLMARK_ESTROGEN_RESPONSE_LATE	0.0194368	45	56	1	1	1	10	0.1	0.130897	0.148489	CDKN2A	CCND1	0.0395807	0.041	0.029	0.00919649	M_A & M_U > 0.01
HALLMARK_E2F_TARGETS	HALLMARK_G2M_CHECKPOINT	0.0194368	18	36	1	1	1	39	0.025641	0.130897	0.148489	CDKN2A	CCND1	0.026976	0.03	0.228	0.0409372	M_A & M_U > 0.01
HALLMARK_E2F_TARGETS	HALLMARK_NOTCH_SIGNALING	0.0194368	47	5	1	1	1	7	0.142857	0.130897	0.148489	CDKN2A	CCND1	0.0467835	0.03	0.015	0.00391782	M_A & M_U > 0.01
HALLMARK_E2F_TARGETS	HALLMARK_P53_PATHWAY	0.00770592	46	53	1	1	1	22	0.0454545	0.108039	0.0713254	MYC	CDKN2B	0.00631282	0.142	0.245	0.15163	M_A & M_U > 0.01
HALLMARK_E2F_TARGETS	HALLMARK_TGF_BETA_SIGNALING	0.00864928	47	18	1	1	1	2	0.5	0.108039	0.080057	MYC	CTNNB1	0.0182939	0.042	0.023	0.00767231	M_A & M_U > 0.01
HALLMARK_E2F_TARGETS	HALLMARK_TNFA_SIGNALING_VIA_NFKB	0.0194368	46	79	1	1	1	10	0.1	0.130897	0.148489	CDKN2A	CCND1	0.0398131	0.032	0.036	0.00894673	M_A & M_U > 0.01
HALLMARK_E2F_TARGETS	HALLMARK_UV_RESPONSE_UP	0.0170422	47	38	2	1	2	11	0.181818	0.238936	0.0713254	CDKN2A;MYC	CDKN2B	0.0516764	0.002	0.045	0.000928413	M_A | M_U < 0.01
HALLMARK_EPITHELIAL_MESENCHYMAL_TRANSITION	HALLMARK_KRAS_SIGNALING_DN	0.0254893	53	15	1	1	1	1	1	0.112908	0.225752	MYLK	CALML5	0.068399	0.044	0.005	0.00207281	M_A | M_U < 0.01
HALLMARK_EPITHELIAL_MESENCHYMAL_TRANSITION	HALLMARK_MTORC1_SIGNALING	0.0201222	53	49	1	1	1	13	0.0769231	0.116049	0.173394	IGFBP3	IGFBP5	0.0415344	0.017	0.065	0.00862774	M_A & M_U > 0.01
HALLMARK_EPITHELIAL_MESENCHYMAL_TRANSITION	HALLMARK_UV_RESPONSE_DN	0.0201222	49	28	1	1	1	7	0.142857	0.116049	0.173394	IGFBP3	IGFBP5	0.0501622	0.009	0.04	0.00321459	M_A | M_U < 0.01
HALLMARK_ESTROGEN_RESPONSE_EARLY	HALLMARK_GLYCOLYSIS	0.00844248	43	36	1	1	1	7	0.142857	0.0813074	0.103834	SFN	DDIT4	0.00956703	0.141	0.099	0.0735867	M_A & M_U > 0.01
HALLMARK_ESTROGEN_RESPONSE_EARLY	HALLMARK_HYPOXIA	0.0152814	43	54	2	2	2	11	0.181818	0.171302	0.179826	SFN;TPD52L1	DDIT4;TPD52	0.0161333	0.215	0.081	0.0879531	M_A & M_U > 0.01
HALLMARK_ESTROGEN_RESPONSE_EARLY	HALLMARK_MTORC1_SIGNALING	0.00844248	43	44	1	1	1	2	0.5	0.0813074	0.103834	SFN	DDIT4	0.0120206	0.326	0.019	0.0376854	M_A & M_U > 0.01
HALLMARK_ESTROGEN_RESPONSE_EARLY	HALLMARK_P53_PATHWAY	0.11977	44	50	3	3	5	19	0.263158	0.593142	0.40392	CCND1;MYC;KRT15	CDKN2A;CDKN2B;KRT17	0.578403	0.001	0.001	1.48155e-05	M_A & M_U < 0.01
HALLMARK_ESTROGEN_RESPONSE_EARLY	HALLMARK_PROTEIN_SECRETION	0.0068389	47	20	1	1	1	3	0.333333	0.089995	0.075992	TPD52L1	TPD52	0.0130449	0.031	0.054	0.0123751	M_A & M_U > 0.01
HALLMARK_ESTROGEN_RESPONSE_EARLY	HALLMARK_TGF_BETA_SIGNALING	0.0205368	47	17	2	1	2	5	0.4	0.256528	0.080057	CCND1;MYC	CTNNB1	0.0583318	0.021	0.007	0.00144429	M_A | M_U < 0.01
HALLMARK_ESTROGEN_RESPONSE_EARLY	HALLMARK_UNFOLDED_PROTEIN_RESPONSE	0.00844248	46	24	1	1	1	4	0.25	0.0813074	0.103834	SFN	DDIT4	0.0130279	0.077	0.058	0.0286327	M_A & M_U > 0.01
HALLMARK_ESTROGEN_RESPONSE_EARLY	HALLMARK_UV_RESPONSE_UP	0.0182969	42	32	2	1	2	6	0.333333	0.256528	0.0713254	CCND1;MYC	CDKN2B	0.0337352	0.064	0.031	0.0143297	M_A & M_U > 0.01
HALLMARK_ESTROGEN_RESPONSE_EARLY	HALLMARK_WNT_BETA_CATENIN_SIGNALING	0.0118876	47	6	1	1	1	6	0.166667	0.148489	0.080057	CCND1	CTNNB1	0.0211908	0.057	0.041	0.0164966	M_A & M_U > 0.01
HALLMARK_ESTROGEN_RESPONSE_LATE	HALLMARK_GLYCOLYSIS	0.00844248	54	37	1	1	1	14	0.0714286	0.0813074	0.103834	SFN	DDIT4	0.00819453	0.131	0.17	0.106997	M_A & M_U > 0.01
HALLMARK_ESTROGEN_RESPONSE_LATE	HALLMARK_HYPOXIA	0.0152814	54	55	2	2	2	13	0.153846	0.171302	0.179826	SFN;TPD52L1	DDIT4;TPD52	0.0172249	0.142	0.1	0.0746141	M_A & M_U > 0.01
HALLMARK_ESTROGEN_RESPONSE_LATE	HALLMARK_MTORC1_SIGNALING	0.00844248	53	44	1	1	1	9	0.111111	0.0813074	0.103834	SFN	DDIT4	0.0083322	0.18	0.118	0.103054	M_A & M_U > 0.01
HALLMARK_ESTROGEN_RESPONSE_LATE	HALLMARK_MYOGENESIS	0.0206929	55	37	2	1	2	14	0.142857	0.162462	0.127371	KLK11;LSR	APP	0.0312682	0.075	0.065	0.0308277	M_A & M_U > 0.01
HALLMARK_ESTROGEN_RESPONSE_LATE	HALLMARK_P53_PATHWAY	0.0507208	52	48	3	3	4	24	0.166667	0.31095	0.329594	KLK11;LSR;CCND1	APP;CDKN2A;CDKN2B	0.148085	0.008	0.015	0.00120336	M_A | M_U < 0.01
HALLMARK_ESTROGEN_RESPONSE_LATE	HALLMARK_PROTEIN_SECRETION	0.0604105	58	21	2	2	2	4	0.5	0.44663	0.226206	KRT19;TPD52L1	KRT18;TPD52	0.274811	0.001	0.002	2.82447e-05	M_A & M_U < 0.01
HALLMARK_ESTROGEN_RESPONSE_LATE	HALLMARK_TGF_BETA_SIGNALING	0.0118876	55	15	1	1	1	4	0.25	0.148489	0.080057	CCND1	CTNNB1	0.0249333	0.046	0.022	0.00799058	M_A & M_U > 0.01
HALLMARK_ESTROGEN_RESPONSE_LATE	HALLMARK_UNFOLDED_PROTEIN_RESPONSE	0.00844248	57	25	1	1	1	5	0.2	0.0813074	0.103834	SFN	DDIT4	0.013247	0.057	0.073	0.0269716	M_A & M_U > 0.01
HALLMARK_ESTROGEN_RESPONSE_LATE	HALLMARK_UV_RESPONSE_DN	0.00512368	57	31	1	1	1	12	0.0833333	0.0669765	0.0764997	CKB	RND3	0.00312168	0.289	0.229	0.245886	M_A & M_U > 0.01
HALLMARK_ESTROGEN_RESPONSE_LATE	HALLMARK_UV_RESPONSE_UP	0.010591	54	34	1	1	1	8	0.125	0.148489	0.0713254	CCND1	CDKN2B	0.0149076	0.082	0.079	0.0391229	M_A & M_U > 0.01
HALLMARK_ESTROGEN_RESPONSE_LATE	HALLMARK_WNT_BETA_CATENIN_SIGNALING	0.0118876	58	7	1	1	1	4	0.25	0.148489	0.080057	CCND1	CTNNB1	0.0202521	0.085	0.034	0.0197864	M_A & M_U > 0.01
HALLMARK_G2M_CHECKPOINT	HALLMARK_P53_PATHWAY	0.0518758	64	53	2	2	4	34	0.117647	0.256528	0.202223	CCND1;MYC	CDKN2A;CDKN2B	0.197019	0.001	0.013	0.000159257	M_A | M_U < 0.01
HALLMARK_G2M_CHECKPOINT	HALLMARK_TGF_BETA_SIGNALING	0.0205368	64	17	2	1	2	5	0.4	0.256528	0.080057	CCND1;MYC	CTNNB1	0.0717306	0.002	0.014	0.000321533	M_A | M_U < 0.01
HALLMARK_G2M_CHECKPOINT	HALLMARK_UV_RESPONSE_UP	0.0182969	64	37	2	1	2	12	0.166667	0.256528	0.0713254	CCND1;MYC	CDKN2B	0.0561494	0.002	0.041	0.000853521	M_A | M_U < 0.01
HALLMARK_G2M_CHECKPOINT	HALLMARK_WNT_BETA_CATENIN_SIGNALING	0.0118876	64	6	1	1	1	7	0.142857	0.148489	0.080057	CCND1	CTNNB1	0.0244685	0.033	0.034	0.00874334	M_A & M_U > 0.01
HALLMARK_GLYCOLYSIS	HALLMARK_KRAS_SIGNALING_UP	0.0091702	37	40	1	1	1	6	0.166667	0.10414	0.0880568	DSC2	JUP	0.020663	0.012	0.056	0.00558113	M_A & M_U > 0.01
HALLMARK_GLYCOLYSIS	HALLMARK_MTORC1_SIGNALING	0.0201222	34	42	1	1	1	11	0.0909091	0.116049	0.173394	IGFBP3	IGFBP5	0.0465542	0.014	0.041	0.00485769	M_A & M_U > 0.01
HALLMARK_GLYCOLYSIS	HALLMARK_PI3K_AKT_MTOR_SIGNALING	0.00844248	39	28	1	1	1	9	0.111111	0.103834	0.0813074	DDIT4	SFN	0.0150726	0.02	0.116	0.0163936	M_A & M_U > 0.01
HALLMARK_GLYCOLYSIS	HALLMARK_TGF_BETA_SIGNALING	0.00958373	41	18	1	1	1	2	0.5	0.119711	0.080057	SOX9	CTNNB1	0.0263226	0.011	0.017	0.00179228	M_A & M_U > 0.01
HALLMARK_GLYCOLYSIS	HALLMARK_UV_RESPONSE_DN	0.0201222	40	31	1	1	1	11	0.0909091	0.116049	0.173394	IGFBP3	IGFBP5	0.0409829	0.022	0.054	0.00918976	M_A & M_U > 0.01
HALLMARK_GLYCOLYSIS	HALLMARK_WNT_BETA_CATENIN_SIGNALING	0.00958373	41	7	1	1	1	2	0.5	0.119711	0.080057	SOX9	CTNNB1	0.023218	0.024	0.018	0.00377874	M_A & M_U > 0.01
HALLMARK_GLYCOLYSIS	HALLMARK_XENOBIOTIC_METABOLISM	0.0091702	40	26	1	1	1	3	0.333333	0.10414	0.0880568	DSC2	JUP	0.0219643	0.016	0.029	0.00402549	M_A & M_U > 0.01
HALLMARK_HYPOXIA	HALLMARK_MTORC1_SIGNALING	0.0201222	50	40	1	1	1	6	0.166667	0.116049	0.173394	IGFBP3	IGFBP5	0.0462903	0.033	0.018	0.00500661	M_A & M_U > 0.01
HALLMARK_HYPOXIA	HALLMARK_MYOGENESIS	0.0264802	56	37	3	3	3	6	0.5	0.277442	0.293879	GAPDH;EFNA1;TPD52	APP;ERBB3;TPD52L1	0.0715364	0.021	0.01	0.00198836	M_A & M_U > 0.01
HALLMARK_HYPOXIA	HALLMARK_P53_PATHWAY	0.0251777	49	44	3	3	3	15	0.2	0.234643	0.319992	GAPDH;PKP1;TPD52	APP;SERPINB5;TPD52L1	0.0494249	0.038	0.038	0.0108882	M_A & M_U > 0.01
HALLMARK_HYPOXIA	HALLMARK_PI3K_AKT_MTOR_SIGNALING	0.00844248	56	27	1	1	1	13	0.0769231	0.103834	0.0813074	DDIT4	SFN	0.0129311	0.032	0.144	0.0293989	M_A & M_U > 0.01
HALLMARK_HYPOXIA	HALLMARK_UV_RESPONSE_DN	0.0201222	53	26	1	1	1	6	0.166667	0.116049	0.173394	IGFBP3	IGFBP5	0.0424892	0.025	0.039	0.00773475	M_A & M_U > 0.01
HALLMARK_HYPOXIA	HALLMARK_XENOBIOTIC_METABOLISM	0.016816	57	25	1	1	1	3	0.333333	0.131728	0.127657	NDRG1	NDRG2	0.0480833	0.007	0.02	0.00138234	M_A | M_U < 0.01
HALLMARK_IL2_STAT5_SIGNALING	HALLMARK_P53_PATHWAY	0.0218479	54	49	1	2	2	15	0.133333	0.108039	0.202223	MYC	CDKN2A;CDKN2B	0.0427304	0.023	0.064	0.0110711	M_A & M_U > 0.01
HALLMARK_IL2_STAT5_SIGNALING	HALLMARK_TGF_BETA_SIGNALING	0.00864928	59	18	1	1	1	4	0.25	0.108039	0.080057	MYC	CTNNB1	0.0161562	0.03	0.062	0.0135542	M_A & M_U > 0.01
HALLMARK_IL2_STAT5_SIGNALING	HALLMARK_UV_RESPONSE_UP	0.00770592	58	37	1	1	1	9	0.111111	0.108039	0.0713254	MYC	CDKN2B	0.0106083	0.056	0.126	0.0420106	M_A & M_U > 0.01
HALLMARK_IL2_STAT5_SIGNALING	HALLMARK_XENOBIOTIC_METABOLISM	0.016816	56	24	1	1	1	2	0.5	0.131728	0.127657	NDRG1	NDRG2	0.0560357	0.002	0.021	0.000465269	M_A | M_U < 0.01
HALLMARK_INFLAMMATORY_RESPONSE	HALLMARK_P53_PATHWAY	0.0218479	45	51	1	2	2	10	0.2	0.108039	0.202223	MYC	CDKN2A;CDKN2B	0.0590223	0.014	0.015	0.00198836	M_A & M_U > 0.01
HALLMARK_INFLAMMATORY_RESPONSE	HALLMARK_TGF_BETA_SIGNALING	0.00864928	47	17	1	1	1	4	0.25	0.108039	0.080057	MYC	CTNNB1	0.0182466	0.02	0.049	0.0077694	M_A & M_U > 0.01
HALLMARK_INFLAMMATORY_RESPONSE	HALLMARK_UV_RESPONSE_UP	0.00770592	44	34	1	1	1	6	0.166667	0.108039	0.0713254	MYC	CDKN2B	0.0136034	0.036	0.068	0.0171666	M_A & M_U > 0.01
HALLMARK_KRAS_SIGNALING_DN	HALLMARK_MYOGENESIS	0.0254893	15	40	1	1	1	2	0.5	0.225752	0.112908	CALML5	MYLK	0.0638186	0.07	0.005	0.00313515	M_A | M_U < 0.01
HALLMARK_KRAS_SIGNALING_DN	HALLMARK_P53_PATHWAY	0.110235	14	53	3	2	3	4	0.75	0.583631	0.304324	KRT15;KRT5;PKP1	KRT17;SERPINB5	0.532355	0.001	0.001	1.48155e-05	M_A & M_U < 0.01
HALLMARK_KRAS_SIGNALING_DN	HALLMARK_PROTEIN_SECRETION	0.0505641	15	21	1	1	1	1	1	0.336614	0.150214	KRT15	KRT18	0.199463	0.009	0.001	0.000113565	M_A & M_U < 0.01
HALLMARK_KRAS_SIGNALING_UP	HALLMARK_MTORC1_SIGNALING	0.0201222	40	45	1	1	1	7	0.142857	0.116049	0.173394	IGFBP3	IGFBP5	0.0533175	0.008	0.03	0.00224037	M_A | M_U < 0.01
HALLMARK_KRAS_SIGNALING_UP	HALLMARK_TGF_BETA_SIGNALING	0.0166333	42	16	2	1	2	7	0.285714	0.207768	0.080057	JUP;SOX9	CTNNB1	0.0488963	0.003	0.038	0.00114904	M_A | M_U < 0.01
HALLMARK_KRAS_SIGNALING_UP	HALLMARK_UV_RESPONSE_DN	0.0201222	43	31	1	1	1	6	0.166667	0.116049	0.173394	IGFBP3	IGFBP5	0.0569955	0.006	0.025	0.00147073	M_A | M_U < 0.01
HALLMARK_KRAS_SIGNALING_UP	HALLMARK_WNT_BETA_CATENIN_SIGNALING	0.0166333	43	6	2	1	2	5	0.4	0.207768	0.080057	JUP;SOX9	CTNNB1	0.0551214	0.002	0.022	0.000485378	M_A | M_U < 0.01
HALLMARK_MTORC1_SIGNALING	HALLMARK_MYOGENESIS	0.0307105	48	39	2	2	2	7	0.285714	0.256523	0.24342	GAPDH;IGFBP5	APP;IGFBP3	0.0837878	0.014	0.014	0.00186933	M_A & M_U > 0.01
HALLMARK_MTORC1_SIGNALING	HALLMARK_OXIDATIVE_PHOSPHORYLATION	0.0190988	47	50	1	3	3	14	0.214286	0.0846403	0.225647	PPA1	ATP5F1C;ATP5MC3;ATP5PO	0.0194913	0.264	0.073	0.0953791	M_A & M_U > 0.01
HALLMARK_MTORC1_SIGNALING	HALLMARK_P53_PATHWAY	0.0105883	45	50	1	1	1	10	0.1	0.083129	0.127371	GAPDH	APP	0.0082879	0.313	0.124	0.164913	M_A & M_U > 0.01
HALLMARK_MTORC1_SIGNALING	HALLMARK_PI3K_AKT_MTOR_SIGNALING	0.00844248	40	21	1	1	1	7	0.142857	0.103834	0.0813074	DDIT4	SFN	0.0163581	0.015	0.103	0.0115454	M_A & M_U > 0.01
HALLMARK_MYC_TARGETS_V1	HALLMARK_OXIDATIVE_PHOSPHORYLATION	0.149443	53	50	5	4	12	52	0.230769	0.65649	0.383819	RPLP0;RPS2;RPS3;RPS5;RPL18	ATP5F1C;ATP5PO;POLR2F;SLC25A6	0.430748	0.132	0.001	0.00131112	M_A | M_U < 0.01
HALLMARK_MYC_TARGETS_V1	HALLMARK_P53_PATHWAY	0.11567	53	52	9	3	10	27	0.37037	1.15488	0.291847	MYC;FBL;RPL6;RPLP0;RPS10;RPS2;RPS3;RPS5;RPS6	CDKN2A;CDKN2B;RPS12	0.526191	0.002	0.001	2.82447e-05	M_A & M_U < 0.01
HALLMARK_MYC_TARGETS_V1	HALLMARK_TGF_BETA_SIGNALING	0.00864928	55	18	1	1	1	16	0.0625	0.108039	0.080057	MYC	CTNNB1	0.00408337	0.551	0.187	0.337206	M_A & M_U > 0.01
HALLMARK_MYC_TARGETS_V1	HALLMARK_UNFOLDED_PROTEIN_RESPONSE	0.0786196	54	25	8	1	8	41	0.195122	1.03046	0.076296	RPL18;RPL6;RPLP0;RPS10;RPS2;RPS3;RPS5;RPS6	EEF2	0.310135	0.001	0.009	0.000113565	M_A & M_U < 0.01
HALLMARK_MYC_TARGETS_V1	HALLMARK_UV_RESPONSE_UP	0.00770592	54	37	1	1	1	17	0.0588235	0.108039	0.0713254	MYC	CDKN2B	0.00510769	0.311	0.18	0.217357	M_A & M_U > 0.01
HALLMARK_MYC_TARGETS_V2	HALLMARK_P53_PATHWAY	0.0218479	5	54	1	2	2	7	0.285714	0.108039	0.202223	MYC	CDKN2A;CDKN2B	0.0684048	0.014	0.005	0.000739691	M_A | M_U < 0.01
HALLMARK_MYC_TARGETS_V2	HALLMARK_TGF_BETA_SIGNALING	0.00864928	5	18	1	1	1	1	1	0.108039	0.080057	MYC	CTNNB1	0.02353	0.02	0.01	0.00190344	M_A & M_U > 0.01
HALLMARK_MYC_TARGETS_V2	HALLMARK_UV_RESPONSE_UP	0.00770592	5	38	1	1	1	4	0.25	0.108039	0.0713254	MYC	CDKN2B	0.0154413	0.036	0.036	0.00991242	M_A & M_U > 0.01
HALLMARK_MYOGENESIS	HALLMARK_PROTEIN_SECRETION	0.0068389	40	21	1	1	1	2	0.5	0.089995	0.075992	TPD52L1	TPD52	0.0104733	0.087	0.053	0.029415	M_A & M_U > 0.01
HALLMARK_MYOGENESIS	HALLMARK_TNFA_SIGNALING_VIA_NFKB	0.0169205	39	79	2	2	2	12	0.166667	0.163247	0.209028	KLF5;ERBB3	CEBPD;EFNA1	0.0215164	0.135	0.07	0.0535034	M_A & M_U > 0.01
HALLMARK_MYOGENESIS	HALLMARK_UV_RESPONSE_DN	0.0252459	39	31	2	2	2	13	0.153846	0.183026	0.249894	IGFBP3;CKB	IGFBP5;RND3	0.0512431	0.022	0.055	0.00933773	M_A & M_U > 0.01
HALLMARK_NOTCH_SIGNALING	HALLMARK_P53_PATHWAY	0.0300278	5	54	1	2	2	7	0.285714	0.148489	0.202223	CCND1	CDKN2A;CDKN2B	0.095837	0.01	0.006	0.00064327	M_A | M_U < 0.01
HALLMARK_NOTCH_SIGNALING	HALLMARK_TGF_BETA_SIGNALING	0.0118876	5	18	1	1	1	1	1	0.148489	0.080057	CCND1	CTNNB1	0.0315368	0.034	0.007	0.00222369	M_A | M_U < 0.01
HALLMARK_NOTCH_SIGNALING	HALLMARK_UV_RESPONSE_UP	0.010591	5	38	1	1	1	3	0.333333	0.148489	0.0713254	CCND1	CDKN2B	0.0248421	0.033	0.016	0.00451251	M_A & M_U > 0.01
HALLMARK_NOTCH_SIGNALING	HALLMARK_WNT_BETA_CATENIN_SIGNALING	0.0118876	5	7	1	1	1	6	0.166667	0.148489	0.080057	CCND1	CTNNB1	0.0218511	0.053	0.038	0.0145162	M_A & M_U > 0.01
HALLMARK_OXIDATIVE_PHOSPHORYLATION	HALLMARK_P53_PATHWAY	0.0126556	51	53	2	2	2	12	0.166667	0.173615	0.144315	ATP5F1C;POLR2F	EI24;RPL18	0.0066595	0.799	0.108	0.297709	M_A & M_U > 0.01
HALLMARK_OXIDATIVE_PHOSPHORYLATION	HALLMARK_PEROXISOME	0.0174276	51	17	2	1	2	6	0.333333	0.210078	0.0829579	SLC25A6;VDAC2	TSPO	0.0268278	0.188	0.024	0.0288814	M_A & M_U > 0.01
HALLMARK_OXIDATIVE_PHOSPHORYLATION	HALLMARK_UV_RESPONSE_DN	0.0123512	52	32	1	1	1	1	1	0.100319	0.12312	POLR2F	NFIB	0.0201617	0.219	0.016	0.0233151	M_A & M_U > 0.01
HALLMARK_OXIDATIVE_PHOSPHORYLATION	HALLMARK_UV_RESPONSE_UP	0.00672096	50	36	1	1	1	6	0.166667	0.100319	0.0669962	POLR2F	POLR2H	0.00621072	0.263	0.097	0.119102	M_A & M_U > 0.01
HALLMARK_P53_PATHWAY	HALLMARK_PROTEIN_SECRETION	0.0068389	54	21	1	1	1	2	0.5	0.089995	0.075992	TPD52L1	TPD52	0.00947105	0.121	0.057	0.0412211	M_A & M_U > 0.01
HALLMARK_P53_PATHWAY	HALLMARK_TNFA_SIGNALING_VIA_NFKB	0.0518758	42	68	2	2	4	19	0.210526	0.202223	0.256528	CDKN2A;CDKN2B	CCND1;MYC	0.221504	0.004	0.001	5.37169e-05	M_A & M_U < 0.01
HALLMARK_P53_PATHWAY	HALLMARK_UNFOLDED_PROTEIN_RESPONSE	0.0127048	51	23	2	1	2	12	0.166667	0.166519	0.076296	RPL18;RPS12	EEF2	0.0205155	0.035	0.105	0.0242778	M_A & M_U > 0.01
HALLMARK_P53_PATHWAY	HALLMARK_UV_RESPONSE_DN	0.0218479	54	32	2	1	2	12	0.166667	0.202223	0.108039	CDKN2A;CDKN2B	MYC	0.040031	0.066	0.031	0.0147146	M_A & M_U > 0.01
HALLMARK_P53_PATHWAY	HALLMARK_WNT_BETA_CATENIN_SIGNALING	0.0218479	53	6	2	1	2	3	0.666667	0.202223	0.108039	CDKN2A;CDKN2B	MYC	0.064151	0.023	0.005	0.00115812	M_A | M_U < 0.01
HALLMARK_P53_PATHWAY	HALLMARK_XENOBIOTIC_METABOLISM	0.016816	53	26	1	1	1	3	0.333333	0.131728	0.127657	NDRG1	NDRG2	0.0448915	0.012	0.019	0.00214005	M_A & M_U > 0.01
HALLMARK_PI3K_AKT_MTOR_SIGNALING	HALLMARK_UNFOLDED_PROTEIN_RESPONSE	0.00844248	29	25	1	1	1	7	0.142857	0.0813074	0.103834	SFN	DDIT4	0.019766	0.006	0.089	0.00455775	M_A | M_U < 0.01
HALLMARK_TGF_BETA_SIGNALING	HALLMARK_TNFA_SIGNALING_VIA_NFKB	0.0205368	12	74	1	2	2	6	0.333333	0.080057	0.256528	CTNNB1	CCND1;MYC	0.071169	0.003	0.01	0.000342429	M_A | M_U < 0.01
HALLMARK_TGF_BETA_SIGNALING	HALLMARK_UV_RESPONSE_DN	0.00864928	17	31	1	1	1	10	0.1	0.080057	0.108039	CTNNB1	MYC	0.0135419	0.028	0.15	0.0271852	M_A & M_U > 0.01
HALLMARK_TGF_BETA_SIGNALING	HALLMARK_XENOBIOTIC_METABOLISM	0.00704956	17	26	1	1	1	2	0.5	0.080057	0.0880568	CTNNB1	JUP	0.0168617	0.018	0.026	0.00405618	M_A & M_U > 0.01
HALLMARK_TNFA_SIGNALING_VIA_NFKB	HALLMARK_UV_RESPONSE_UP	0.0182969	67	25	2	1	2	5	0.4	0.256528	0.0713254	CCND1;MYC	CDKN2B	0.0600061	0.006	0.008	0.000525327	M_A & M_U < 0.01
HALLMARK_TNFA_SIGNALING_VIA_NFKB	HALLMARK_WNT_BETA_CATENIN_SIGNALING	0.0118876	79	6	1	1	1	7	0.142857	0.148489	0.080057	CCND1	CTNNB1	0.0233638	0.035	0.041	0.0108294	M_A & M_U > 0.01
HALLMARK_UV_RESPONSE_DN	HALLMARK_UV_RESPONSE_UP	0.0159545	32	38	2	2	2	10	0.2	0.231159	0.138322	MYC;NFIB	CDKN2B;POLR2H	0.0386522	0.009	0.048	0.00377874	M_A | M_U < 0.01
HALLMARK_UV_RESPONSE_UP	HALLMARK_WNT_BETA_CATENIN_SIGNALING	0.00770592	38	7	1	1	1	5	0.2	0.0713254	0.108039	CDKN2B	MYC	0.014562	0.045	0.039	0.012891	M_A & M_U > 0.01
HALLMARK_WNT_BETA_CATENIN_SIGNALING	HALLMARK_XENOBIOTIC_METABOLISM	0.00704956	7	27	1	1	1	2	0.5	0.080057	0.0880568	CTNNB1	JUP	0.0143556	0.029	0.041	0.00919649	M_A & M_U > 0.01

## Sheet: S5 Table
id	N	wb	bb	bd	wbd	exp	er	p_val	p_adj	q_val	genes
HALLMARK_KRAS_SIGNALING_DN	1906	304	1602	17	7	2.71144	2.58166	0.0112351	0.16291	0.136004	BTG2;CALML5;KRT15;KRT5;LYPD3;PKP1;SLC6A14										significant
HALLMARK_P53_PATHWAY	1906	304	1602	55	16	8.7723	1.82392	0.00916725	0.16291	0.136004	APP;BTG2;CDKN2A;CDKN2B;DDIT4;EI24;KRT17;NDRG1;NUPR1;PERP;RPL18;RPS12;SERPINB5;SFN;TM4SF1;TPD52L1										interesting ORA-PCT
HALLMARK_APICAL_SURFACE	1906	304	1602	9	4	1.43547	2.78655	0.0411967	0.21411	0.178748	APP;HSPB1;LYPD3;RHCG
HALLMARK_MYOGENESIS	1906	304	1602	40	11	6.37985	1.72418	0.042712	0.21411	0.178748	APP;CKB;CLU;CNN3;CRYAB;ERBB3;IGFBP3;KLF5;MYLK;TPD52L1;TPM2
HALLMARK_ESTROGEN_RESPONSE_EARLY	1906	304	1602	50	13	7.97482	1.63013	0.0442985	0.21411	0.178748	CCND1;ELF3;FOXC1;HES1;KRT15;KRT18;KRT19;KRT8;MYC;SFN;SLC2A1;SYNGR1;TPD52L1
HALLMARK_ESTROGEN_RESPONSE_LATE	1906	304	1602	60	15	9.56978	1.56743	0.044227	0.21411	0.178748	CCND1;CD9;CKB;COX6C;CXCL14;EMP2;FOXC1;KLK11;KRT19;LSR;MDK;PERP;S100A9;SFN;TPD52L1
HALLMARK_OXIDATIVE_PHOSPHORYLATION	1906	304	1602	53	13	8.45331	1.53786	0.067232	0.278533	0.232532	ATP1B1;ATP5F1C;ATP5MC3;ATP5PO;COX6C;CYB5A;MGST3;NDUFB7;POLR2F;SDHC;SLC25A6;UQCRH;VDAC2
HALLMARK_CHOLESTEROL_HOMEOSTASIS	1906	304	1602	17	5	2.71144	1.84404	0.120163	0.435592	0.363653	CD9;CLU;CTNNB1;LGALS3;MAL2
HALLMARK_ANDROGEN_RESPONSE	1906	304	1602	31	7	4.94439	1.41575	0.214026	0.594176	0.496045	AZGP1;CCND1;DBI;KRT19;KRT8;NDRG1;TPD52
HALLMARK_GLYCOLYSIS	1906	304	1602	43	9	6.85834	1.31227	0.237118	0.594176	0.496045	CLDN3;CYB5A;DDIT4;DSC2;ELF3;IGFBP3;MIF;SDHC;SOX9
HALLMARK_MTORC1_SIGNALING	1906	304	1602	50	10	7.97482	1.25395	0.266355	0.594176	0.496045	BTG2;CD9;DDIT4;GAPDH;IGFBP5;NUPR1;PHGDH;PPA1;PSMB5;SLC2A1
HALLMARK_MYC_TARGETS_V1	1906	304	1602	55	11	8.7723	1.25395	0.251783	0.594176	0.496045	FBL;MYC;PABPC1;RPL18;RPL6;RPLP0;RPS10;RPS2;RPS3;RPS5;RPS6
HALLMARK_HYPOXIA	1906	304	1602	61	12	9.72928	1.23339	0.257188	0.594176	0.496045	ANXA2;DDIT4;EFNA1;GAPDH;IGFBP3;MIF;NDRG1;PKP1;SDC4;SLC2A1;TMEM45A;TPD52
HALLMARK_APOPTOSIS	1906	304	1602	59	11	9.41028	1.16893	0.335135	0.694209	0.579557	APP;BTG2;CCND1;CLU;CTNNB1;ERBB3;HSPB1;KRT18;LGALS3;TSPO;VDAC2
HALLMARK_COAGULATION	1906	304	1602	26	5	4.1469	1.20572	0.401942	0.731141	0.61039	CD9;CLU;MMP7;S100A1;S100A13
HALLMARK_UV_RESPONSE_DN	1906	304	1602	32	6	5.10388	1.17558	0.403388	0.731141	0.61039	ANXA2;ID1;IGFBP5;MYC;NFIB;RND3
HALLMARK_PROTEIN_SECRETION	1906	304	1602	21	4	3.34942	1.19424	0.437267	0.745925	0.622733	ERGIC3;KRT18;RAB2A;TPD52
HALLMARK_XENOBIOTIC_METABOLISM	1906	304	1602	28	5	4.4659	1.1196	0.469484	0.756392	0.63147	COMT;CYB5A;JUP;NDRG2;SPINT2
HALLMARK_EPITHELIAL_MESENCHYMAL_TRANSITION	1906	304	1602	55	9	8.7723	1.02596	0.524412	0.800419	0.668226	CD59;IGFBP3;MGP;MYLK;PDLIM4;SDC4;SFRP1;TPM1;TPM2
HALLMARK_PEROXISOME	1906	304	1602	18	3	2.87093	1.04496	0.565897	0.820551	0.685033	CRABP2;PABPC1;TSPO
HALLMARK_ADIPOGENESIS	1906	304	1602	35	5	5.58237	0.895677	0.678401	0.908517	0.758471	ATP5PO;MGST3;MYLK;NDUFB7;SDHC
HALLMARK_KRAS_SIGNALING_UP	1906	304	1602	44	6	7.01784	0.854964	0.726836	0.908517	0.758471	IGFBP3;JUP;MALL;PCSK1N;SLPI;SOX9
HALLMARK_TNFA_SIGNALING_VIA_NFKB	1906	304	1602	82	11	13.0787	0.841062	0.783204	0.908517	0.758471	BTG2;CCND1;CEBPD;EFNA1;EGR1;HES1;IER2;MYC;NR4A1;PHLDA2;SDC4
HALLMARK_UV_RESPONSE_UP	1906	304	1602	38	5	6.06086	0.824965	0.749082	0.908517	0.758471	BTG2;CDKN2B;EPCAM;NR4A1;POLR2H
HALLMARK_DNA_REPAIR	1906	304	1602	24	3	3.82791	0.783717	0.762389	0.908517	0.758471	POLR2F;POLR2H;POLR2I
HALLMARK_APICAL_JUNCTION	1906	304	1602	39	4	6.22036	0.64305	0.891237	0.994072	0.829896	CLDN4;JUP;MDK;NECTIN4
HALLMARK_COMPLEMENT	1906	304	1602	63	5	10.0483	0.497598	0.981601	0.997666	0.832897	CD59;CLU;LGALS3;S100A13;S100A9
HALLMARK_ALLOGRAFT_REJECTION	1906	304	1602	64	4	10.2078	0.391859	0.995065	0.997666	0.832897	CDKN2A;RPL39;RPS19;TPD52
HALLMARK_IL2_STAT5_SIGNALING	1906	304	1602	59	3	9.41028	0.3188	0.997666	0.997666	0.832897	MYC;NDRG1;S100A1

## Sheet: S6 Table
gene	rX	rA	ddX	ddA	ddX_S	ddA_gene	dX	dA	dX_S	dA_gene	u
APP	0.15625	0.119048	5	5	HALLMARK_CHOLESTEROL_HOMEOSTASIS;HALLMARK_ESTROGEN_RESPONSE_LATE;HALLMARK_MTORC1_SIGNALING;HALLMARK_HYPOXIA;HALLMARK_ANDROGEN_RESPONSE	DBI;KLK11;LSR;CLU;GAPDH	32	42	HALLMARK_APICAL_JUNCTION;HALLMARK_BILE_ACID_METABOLISM;HALLMARK_CHOLESTEROL_HOMEOSTASIS;HALLMARK_COAGULATION;HALLMARK_COMPLEMENT;HALLMARK_EPITHELIAL_MESENCHYMAL_TRANSITION;HALLMARK_ESTROGEN_RESPONSE_EARLY;HALLMARK_ESTROGEN_RESPONSE_LATE;HALLMARK_FATTY_ACID_METABOLISM;HALLMARK_GLYCOLYSIS;HALLMARK_HEDGEHOG_SIGNALING;HALLMARK_HEME_METABOLISM;HALLMARK_HYPOXIA;HALLMARK_IL2_STAT5_SIGNALING;HALLMARK_INF…	APLP2;APOE;ACHE;APBB1;TGFB2;DBI;TNFRSF21;CNTN1;GNAI2;CLU;CASP6;PSEN1;APOA1;TTR;APOC2;APOC3;F11;APOC1;GNG2;PRSS3;PLA2G7;APOA4;PRSS2;MAPT;LSR;KLK11;HSD17B10;SNCA;FOXO3;HEBP1;GAPDH;PRNP;SELENOS;CALR;APH1A;PSENEN;IDE;APOM;APBB2;MAPK8IP2;LCAT;NCSTN	0.127371
ATP5F1C	0.0526316	0.142857	1	4	HALLMARK_MYC_TARGETS_V1	RPLP0;RPS2;RPS3;RPS5	19	28	HALLMARK_P53_PATHWAY;HALLMARK_PROTEIN_SECRETION;HALLMARK_TNFA_SIGNALING_VIA_NFKB;HALLMARK_UNFOLDED_PROTEIN_RESPONSE;HALLMARK_XENOBIOTIC_METABOLISM;HALLMARK_ADIPOGENESIS;HALLMARK_ALLOGRAFT_REJECTION;HALLMARK_BILE_ACID_METABOLISM;HALLMARK_DNA_REPAIR;HALLMARK_E2F_TARGETS;HALLMARK_ESTROGEN_RESPONSE_LATE;HALLMARK_GLYCOLYSIS;HALLMARK_HEME_METABOLISM;HALLMARK_INTERFERON_ALPHA_RESPONSE;HALLMARK_INTERFERO…	CMPK1;MRPL3;RPL3L;RPL9;RPS9;CD74;ABCG4;AK3;POLR2C;POLR1C;HPRT1;SEC61A1;CDCA8;LHPP;ABCG2;ATP6V1B1;PPA1;RPS2;RPS3;RPS5;RPLP0;TUFM;KARS1;MRTO4;RPS14;IMP3;KDM6B;EI24	0.073296
ATP5PO	0.0625	0.148148	1	4	HALLMARK_MYC_TARGETS_V1	RPLP0;RPS2;RPS3;RPS5	16	27	HALLMARK_ALLOGRAFT_REJECTION;HALLMARK_DNA_REPAIR;HALLMARK_E2F_TARGETS;HALLMARK_ESTROGEN_RESPONSE_LATE;HALLMARK_FATTY_ACID_METABOLISM;HALLMARK_HEME_METABOLISM;HALLMARK_HYPOXIA;HALLMARK_KRAS_SIGNALING_DN;HALLMARK_MTORC1_SIGNALING;HALLMARK_MYC_TARGETS_V1;HALLMARK_P53_PATHWAY;HALLMARK_PROTEIN_SECRETION;HALLMARK_TNFA_SIGNALING_VIA_NFKB;HALLMARK_UNFOLDED_PROTEIN_RESPONSE;HALLMARK_UV_RESPONSE_UP;HALLMAR…	MRPL3;RPL9;RPS9;HPRT1;SEC61A1;CDCA8;COX6C;SDHD;ATP6V0A1;ACKR3;ATP6V1B1;ATP5MC1;ATP6V1D;PPA1;RPS2;RPS3;RPS5;RPLP0;TUFM;COX5A;KARS1;ATP6V1F;RPS14;IMP3;SLC25A3;RER1;KDM6B	0.0741845
CALML5	0.130435	0.0416667	3	1	HALLMARK_MYOGENESIS;HALLMARK_ADIPOGENESIS;HALLMARK_EPITHELIAL_MESENCHYMAL_TRANSITION	MYLK	23	24	HALLMARK_MTORC1_SIGNALING;HALLMARK_MYC_TARGETS_V1;HALLMARK_MYOGENESIS;HALLMARK_P53_PATHWAY;HALLMARK_PEROXISOME;HALLMARK_PI3K_AKT_MTOR_SIGNALING;HALLMARK_PROTEIN_SECRETION;HALLMARK_SPERMATOGENESIS;HALLMARK_TGF_BETA_SIGNALING;HALLMARK_UNFOLDED_PROTEIN_RESPONSE;HALLMARK_UV_RESPONSE_DN;HALLMARK_ADIPOGENESIS;HALLMARK_ALLOGRAFT_REJECTION;HALLMARK_ANDROGEN_RESPONSE;HALLMARK_APICAL_JUNCTION;HALLMARK_APOP…	MYLK;NOS2;CAMKK2;HRAS;PLCG1;CAV1;PPP3R1;CALM3;ADCY1;HSP90AA1;PYGB;PYGL;PHKA2;CACNA1H;PYGM;HSP90B1;HSP90AB1;CAMK2B;CAV3;CAMK4;PPP1CA;ITPR2;CAV2;PHKG2	0.225752
CCND1	0.15625	0.1	5	3	HALLMARK_CHOLESTEROL_HOMEOSTASIS;HALLMARK_P53_PATHWAY;HALLMARK_TGF_BETA_SIGNALING;HALLMARK_UV_RESPONSE_UP;HALLMARK_ALLOGRAFT_REJECTION	CDKN2A;CTNNB1;CDKN2B	32	30	HALLMARK_ANGIOGENESIS;HALLMARK_APICAL_JUNCTION;HALLMARK_BILE_ACID_METABOLISM;HALLMARK_CHOLESTEROL_HOMEOSTASIS;HALLMARK_DNA_REPAIR;HALLMARK_E2F_TARGETS;HALLMARK_GLYCOLYSIS;HALLMARK_HEME_METABOLISM;HALLMARK_HYPOXIA;HALLMARK_IL2_STAT5_SIGNALING;HALLMARK_IL6_JAK_STAT3_SIGNALING;HALLMARK_INFLAMMATORY_RESPONSE;HALLMARK_INTERFERON_GAMMA_RESPONSE;HALLMARK_KRAS_SIGNALING_UP;HALLMARK_MITOTIC_SPINDLE;HALLMA…	CDKN2C;CCND2;CDKN2A;CCND3;CDK6;SYMPK;CTNNB1;CDK2;CDKN1B;CDKN1A;AR;PCNA;CDK1;CDC25A;CDK4;CKS1B;FOS;CUL1;KAT2B;CDKN1C;STAT3;FBXO4;TOR1AIP2;GSK3B;RB1;CDKN2B;HDAC3;CDKN2D;SKP2;ESR1	0.148489
CDKN2A	0.37037	0.111111	10	3	HALLMARK_ESTROGEN_RESPONSE_EARLY;HALLMARK_G2M_CHECKPOINT;HALLMARK_MYC_TARGETS_V1;HALLMARK_NOTCH_SIGNALING;HALLMARK_TNFA_SIGNALING_VIA_NFKB;HALLMARK_UV_RESPONSE_UP;HALLMARK_WNT_BETA_CATENIN_SIGNALING;HALLMARK_ANDROGEN_RESPONSE;HALLMARK_ESTROGEN_RESPONSE_LATE;HALLMARK_MYC_TARGETS_V2	CCND1;MYC;CDKN2B	27	27	HALLMARK_ANDROGEN_RESPONSE;HALLMARK_APICAL_JUNCTION;HALLMARK_APOPTOSIS;HALLMARK_DNA_REPAIR;HALLMARK_ESTROGEN_RESPONSE_EARLY;HALLMARK_ESTROGEN_RESPONSE_LATE;HALLMARK_G2M_CHECKPOINT;HALLMARK_HEDGEHOG_SIGNALING;HALLMARK_IL2_STAT5_SIGNALING;HALLMARK_INFLAMMATORY_RESPONSE;HALLMARK_MTORC1_SIGNALING;HALLMARK_MYC_TARGETS_V1;HALLMARK_MYC_TARGETS_V2;HALLMARK_MYOGENESIS;HALLMARK_NOTCH_SIGNALING;HALLMARK_PER…	CDKN2C;CCND2;NPM1;CCND3;CCND1;CDK6;UBE2I;MAPK14;HRAS;MAPK11;MAPK13;RRAS;TP53;CDK4;MCM2;MCM5;MYC;CDC6;CDC45;CDC7;ORC5;HUWE1;C1QBP;MRAS;MAPK12;CDKN2B;CDKN2D	0.130897
CDKN2B	0.478261	0.333333	11	3	HALLMARK_TNFA_SIGNALING_VIA_NFKB;HALLMARK_WNT_BETA_CATENIN_SIGNALING;HALLMARK_ANDROGEN_RESPONSE;HALLMARK_E2F_TARGETS;HALLMARK_ESTROGEN_RESPONSE_EARLY;HALLMARK_ESTROGEN_RESPONSE_LATE;HALLMARK_G2M_CHECKPOINT;HALLMARK_MYC_TARGETS_V1;HALLMARK_MYC_TARGETS_V2;HALLMARK_NOTCH_SIGNALING;HALLMARK_UV_RESPONSE_DN	CDKN2A;CCND1;MYC	23	9	HALLMARK_PI3K_AKT_MTOR_SIGNALING;HALLMARK_REACTIVE_OXYGEN_SPECIES_PATHWAY;HALLMARK_TNFA_SIGNALING_VIA_NFKB;HALLMARK_UNFOLDED_PROTEIN_RESPONSE;HALLMARK_UV_RESPONSE_DN;HALLMARK_WNT_BETA_CATENIN_SIGNALING;HALLMARK_ADIPOGENESIS;HALLMARK_ALLOGRAFT_REJECTION;HALLMARK_ANDROGEN_RESPONSE;HALLMARK_ANGIOGENESIS;HALLMARK_APOPTOSIS;HALLMARK_COMPLEMENT;HALLMARK_E2F_TARGETS;HALLMARK_ESTROGEN_RESPONSE_EARLY;HALL…	CDKN2C;CCND2;CDKN2A;CCND1;CDK6;CEBPB;CDK4;MYC;CDKN2D	0.0713254
CLDN3	0.166667	0.166667	1	1	HALLMARK_APICAL_JUNCTION	CLDN4	6	6	HALLMARK_KRAS_SIGNALING_DN;HALLMARK_TGF_BETA_SIGNALING;HALLMARK_UV_RESPONSE_DN;HALLMARK_APICAL_JUNCTION;HALLMARK_ESTROGEN_RESPONSE_EARLY;HALLMARK_ESTROGEN_RESPONSE_LATE	TJP1;CLDN4;CLDN5;CLDN8;CLDN7;TJP3	0.0871959
CLDN4	0.333333	0.5	1	1	HALLMARK_GLYCOLYSIS	CLDN3	3	2	HALLMARK_ESTROGEN_RESPONSE_EARLY;HALLMARK_ESTROGEN_RESPONSE_LATE;HALLMARK_GLYCOLYSIS	TJP3;CLDN3	0.164791
CLU	0.2	0.166667	3	2	HALLMARK_ANDROGEN_RESPONSE;HALLMARK_ANGIOGENESIS;HALLMARK_APICAL_SURFACE	DBI;APP	15	12	HALLMARK_BILE_ACID_METABOLISM;HALLMARK_E2F_TARGETS;HALLMARK_ESTROGEN_RESPONSE_LATE;HALLMARK_INFLAMMATORY_RESPONSE;HALLMARK_MITOTIC_SPINDLE;HALLMARK_MYC_TARGETS_V1;HALLMARK_REACTIVE_OXYGEN_SPECIES_PATHWAY;HALLMARK_UV_RESPONSE_UP;HALLMARK_XENOBIOTIC_METABOLISM;HALLMARK_OXIDATIVE_PHOSPHORYLATION;HALLMARK_P53_PATHWAY;HALLMARK_ADIPOGENESIS;HALLMARK_ANDROGEN_RESPONSE;HALLMARK_ANGIOGENESIS;HALLMARK_APIC…	APOE;DBI;XRCC6;APP;APOH;BAX;APOA1;LTF;SELENOS;BIN1;APOM;LCAT	0.117396
CRYAB	0.142857	0.333333	1	1	HALLMARK_APICAL_SURFACE	HSPB1	7	3	HALLMARK_UV_RESPONSE_UP;HALLMARK_APICAL_SURFACE;HALLMARK_APOPTOSIS;HALLMARK_COMPLEMENT;HALLMARK_HEME_METABOLISM;HALLMARK_IL2_STAT5_SIGNALING;HALLMARK_INTERFERON_GAMMA_RESPONSE	HSPB1;CASP3;SNCA	0.201405
CTNNB1	0.15	0.0540541	6	4	HALLMARK_ESTROGEN_RESPONSE_EARLY;HALLMARK_G2M_CHECKPOINT;HALLMARK_NOTCH_SIGNALING;HALLMARK_TNFA_SIGNALING_VIA_NFKB;HALLMARK_ANDROGEN_RESPONSE;HALLMARK_KRAS_SIGNALING_UP	CCND1;JUP;MYC;SOX9	40	74	HALLMARK_BILE_ACID_METABOLISM;HALLMARK_COAGULATION;HALLMARK_COMPLEMENT;HALLMARK_E2F_TARGETS;HALLMARK_EPITHELIAL_MESENCHYMAL_TRANSITION;HALLMARK_ESTROGEN_RESPONSE_EARLY;HALLMARK_ESTROGEN_RESPONSE_LATE;HALLMARK_G2M_CHECKPOINT;HALLMARK_GLYCOLYSIS;HALLMARK_HEDGEHOG_SIGNALING;HALLMARK_HEME_METABOLISM;HALLMARK_HYPOXIA;HALLMARK_IL2_STAT5_SIGNALING;HALLMARK_IL6_JAK_STAT3_SIGNALING;HALLMARK_INFLAMMATORY_R…	PPARG;EGFR;AKT1;IKBKB;HIF1A;CCND1;FGFR1;CDH1;PECAM1;SRC;CDH11;CDH15;CDH3;CDH4;CDH6;CDH8;CTNNA1;CTNND1;JUP;VCL;CASP3;ERBB2;PSEN1;ROCK1;AR;FYN;CDH13;MYC;XPO1;CDH2;IGF1R;MUC1;SOX3;ABL1;CUL1;SMAD3;TLE3;MET;SOX9;LDB1;TLE1;BTRC;FOXO3;EOMES;CBL;PTPN1;NFKB1;TCF7L1;KMT2D;ADGRA2;APC;ARHGAP10;GSK3B;CACYBP;RUVBL2;SKP1;FBXW11;TCF7L2;KAT2A;DLL1;TAX1BP3;GCG;SIAH1;CTBP1;CSNK2B;SMAD2;PITX2;CSNK2A2;MLLT10;TLE4;YWH…	0.080057
DBI	0.333333	0.125	6	2	HALLMARK_ANGIOGENESIS;HALLMARK_APICAL_SURFACE;HALLMARK_APOPTOSIS;HALLMARK_CHOLESTEROL_HOMEOSTASIS;HALLMARK_MYOGENESIS;HALLMARK_P53_PATHWAY	APP;CLU	18	16	HALLMARK_ANGIOGENESIS;HALLMARK_APICAL_SURFACE;HALLMARK_APOPTOSIS;HALLMARK_BILE_ACID_METABOLISM;HALLMARK_CHOLESTEROL_HOMEOSTASIS;HALLMARK_COAGULATION;HALLMARK_COMPLEMENT;HALLMARK_ESTROGEN_RESPONSE_LATE;HALLMARK_INFLAMMATORY_RESPONSE;HALLMARK_MTORC1_SIGNALING;HALLMARK_MYOGENESIS;HALLMARK_P53_PATHWAY;HALLMARK_REACTIVE_OXYGEN_SPECIES_PATHWAY;HALLMARK_TNFA_SIGNALING_VIA_NFKB;HALLMARK_UV_RESPONSE_DN;HA…	LPL;APOE;APP;APOH;CLU;APOA1;LDLR;APOC2;APOC3;APOC1;PLA2G7;APOA4;LSR;SELENOS;APOM;LCAT	0.0997178
DDIT4	0.0909091	0.142857	1	1	HALLMARK_PI3K_AKT_MTOR_SIGNALING	SFN	11	7	HALLMARK_IL2_STAT5_SIGNALING;HALLMARK_MITOTIC_SPINDLE;HALLMARK_MYC_TARGETS_V1;HALLMARK_MYOGENESIS;HALLMARK_PI3K_AKT_MTOR_SIGNALING;HALLMARK_WNT_BETA_CATENIN_SIGNALING;HALLMARK_APICAL_JUNCTION;HALLMARK_DNA_REPAIR;HALLMARK_E2F_TARGETS;HALLMARK_ESTROGEN_RESPONSE_EARLY;HALLMARK_ESTROGEN_RESPONSE_LATE	TSC1;TP53;SFN;HUWE1;YWHAQ;TSC2;YWHAB	0.103834
DSC2	0.25	0.5	1	1	HALLMARK_APICAL_JUNCTION	JUP	4	2	HALLMARK_KRAS_SIGNALING_UP;HALLMARK_XENOBIOTIC_METABOLISM;HALLMARK_APICAL_JUNCTION;HALLMARK_ESTROGEN_RESPONSE_LATE	JUP;PKP3	0.10414
EEF2	0.0666667	0.177778	1	8	HALLMARK_MYC_TARGETS_V1	RPLP0;RPS2;RPS3;RPS5;RPL18;RPL6;RPS10;RPS6	15	45	HALLMARK_ALLOGRAFT_REJECTION;HALLMARK_ANDROGEN_RESPONSE;HALLMARK_COMPLEMENT;HALLMARK_DNA_REPAIR;HALLMARK_E2F_TARGETS;HALLMARK_G2M_CHECKPOINT;HALLMARK_IL2_STAT5_SIGNALING;HALLMARK_INTERFERON_ALPHA_RESPONSE;HALLMARK_INTERFERON_GAMMA_RESPONSE;HALLMARK_MITOTIC_SPINDLE;HALLMARK_MYC_TARGETS_V1;HALLMARK_MYC_TARGETS_V2;HALLMARK_OXIDATIVE_PHOSPHORYLATION;HALLMARK_P53_PATHWAY;HALLMARK_SPERMATOGENESIS	MRPL3;RPL39;RPL3L;RPL9;RPS19;RPS3A;RPS9;CD74;EIF5A;PA2G4;DOCK4;ARL6IP1;HMGN2;FLT3LG;IFI35;RACK1;RPS10;RPS2;RPS3;RPS5;RPS6;RPLP0;EIF1AX;MRPL9;RPL14;RPL18;RPL22;RPL34;RPL6;TUFM;SNRPG;EIF3B;SERBP1;SNRPD2;EEF1B2;SNRPD3;MRTO4;MRPS12;MRPS11;MRPS15;ATP5F1A;RPS27L;RPL36;RPS12;RPL39L	0.076296
FBL	0.142857	0.05	2	2	HALLMARK_P53_PATHWAY;HALLMARK_ALLOGRAFT_REJECTION	RPS19;RPS12	14	40	HALLMARK_MYC_TARGETS_V2;HALLMARK_OXIDATIVE_PHOSPHORYLATION;HALLMARK_P53_PATHWAY;HALLMARK_UNFOLDED_PROTEIN_RESPONSE;HALLMARK_ALLOGRAFT_REJECTION;HALLMARK_DNA_REPAIR;HALLMARK_E2F_TARGETS;HALLMARK_EPITHELIAL_MESENCHYMAL_TRANSITION;HALLMARK_G2M_CHECKPOINT;HALLMARK_HEME_METABOLISM;HALLMARK_IL2_STAT5_SIGNALING;HALLMARK_INTERFERON_ALPHA_RESPONSE;HALLMARK_INTERFERON_GAMMA_RESPONSE;HALLMARK_MTORC1_SIGNALI…	RPL3L;RPS19;RPS3A;RPS9;POLR1C;EXOSC8;PPIB;DKC1;NCL;GMPS;RCL1;FLT3LG;NOP2;IFI35;PNO1;MRTO4;IMP4;BYSL;MPHOSPH10;NOC4L;UTP20;WDR43;NIP7;PES1;GRWD1;MRPS12;RPS27L;RPS12;NOL8;DNTTIP2;MTREX;RPS14;IMP3;EXOSC10;NOP14;EXOSC5;EXOSC1;EXOSC2;EXOSC4;PRMT3	0.0932808
GAPDH	0.0714286	0.0357143	2	1	HALLMARK_ANGIOGENESIS;HALLMARK_APICAL_SURFACE	APP	28	28	HALLMARK_INTERFERON_GAMMA_RESPONSE;HALLMARK_KRAS_SIGNALING_UP;HALLMARK_MYC_TARGETS_V1;HALLMARK_MYOGENESIS;HALLMARK_P53_PATHWAY;HALLMARK_PEROXISOME;HALLMARK_PI3K_AKT_MTOR_SIGNALING;HALLMARK_REACTIVE_OXYGEN_SPECIES_PATHWAY;HALLMARK_SPERMATOGENESIS;HALLMARK_TNFA_SIGNALING_VIA_NFKB;HALLMARK_PROTEIN_SECRETION;HALLMARK_UV_RESPONSE_UP;HALLMARK_ADIPOGENESIS;HALLMARK_ALLOGRAFT_REJECTION;HALLMARK_ANGIOGENE…	TALDO1;TKT;EGFR;TRAF2;APP;ACTB;ENO2;BIRC3;FDFT1;ALDOC;SYNCRIP;GRHPR;ENO3;GAPDHS;HSPA8;ALDOB;G6PD;PGAM1;PGAM2;PKM;TKTL1;LDHC;BPGM;RIPK1;EPRS1;SIAH1;PGK2;BIRC2	0.083129
HSPB1	0.05	0.0666667	1	1	HALLMARK_MYOGENESIS	CRYAB	20	15	HALLMARK_COMPLEMENT;HALLMARK_DNA_REPAIR;HALLMARK_E2F_TARGETS;HALLMARK_ESTROGEN_RESPONSE_EARLY;HALLMARK_ESTROGEN_RESPONSE_LATE;HALLMARK_G2M_CHECKPOINT;HALLMARK_IL2_STAT5_SIGNALING;HALLMARK_KRAS_SIGNALING_UP;HALLMARK_MYC_TARGETS_V1;HALLMARK_MYOGENESIS;HALLMARK_P53_PATHWAY;HALLMARK_PEROXISOME;HALLMARK_PI3K_AKT_MTOR_SIGNALING;HALLMARK_UNFOLDED_PROTEIN_RESPONSE;HALLMARK_UV_RESPONSE_DN;HALLMARK_WNT_BET…	HSPB8;AKT1;MAPK14;HSPA1A;TP53;HNRNPD;HSPA8;MAPKAPK2;PABPC1;SF3B3;CRYAB;MAPKAPK3;BAG3;EIF4G1;F13A1	0.0857286
IGFBP3	0.2	0.2	2	1	HALLMARK_UV_RESPONSE_DN;HALLMARK_MTORC1_SIGNALING	IGFBP5	10	5	HALLMARK_MTORC1_SIGNALING;HALLMARK_P53_PATHWAY;HALLMARK_UV_RESPONSE_DN;HALLMARK_WNT_BETA_CATENIN_SIGNALING;HALLMARK_XENOBIOTIC_METABOLISM;HALLMARK_APOPTOSIS;HALLMARK_COAGULATION;HALLMARK_COMPLEMENT;HALLMARK_DNA_REPAIR;HALLMARK_E2F_TARGETS	IGFBP6;FN1;TP53;IGFBP5;IGF1	0.116049
IGFBP5	0.2	0.166667	2	1	HALLMARK_EPITHELIAL_MESENCHYMAL_TRANSITION;HALLMARK_KRAS_SIGNALING_UP	IGFBP3	10	6	HALLMARK_MYOGENESIS;HALLMARK_XENOBIOTIC_METABOLISM;HALLMARK_APOPTOSIS;HALLMARK_COAGULATION;HALLMARK_COMPLEMENT;HALLMARK_EPITHELIAL_MESENCHYMAL_TRANSITION;HALLMARK_G2M_CHECKPOINT;HALLMARK_GLYCOLYSIS;HALLMARK_HYPOXIA;HALLMARK_KRAS_SIGNALING_UP	IGFBP6;PDGFB;IGFBP3;SLC38A1;IGF2;IGF1	0.173394
JUP	0.176471	0.153846	3	2	HALLMARK_GLYCOLYSIS;HALLMARK_TGF_BETA_SIGNALING;HALLMARK_WNT_BETA_CATENIN_SIGNALING	CTNNB1;DSC2	17	13	HALLMARK_APOPTOSIS;HALLMARK_CHOLESTEROL_HOMEOSTASIS;HALLMARK_COMPLEMENT;HALLMARK_EPITHELIAL_MESENCHYMAL_TRANSITION;HALLMARK_GLYCOLYSIS;HALLMARK_KRAS_SIGNALING_DN;HALLMARK_MITOTIC_SPINDLE;HALLMARK_MYOGENESIS;HALLMARK_NOTCH_SIGNALING;HALLMARK_P53_PATHWAY;HALLMARK_TGF_BETA_SIGNALING;HALLMARK_WNT_BETA_CATENIN_SIGNALING;HALLMARK_PI3K_AKT_MTOR_SIGNALING;HALLMARK_PROTEIN_SECRETION;HALLMARK_ALLOGRAFT_REJ…	EGFR;CDH1;CDH11;CTNNB1;LEF1;CDH13;CDH2;DSC2;PKP2;TCF7L1;APC;TCF7L2;TCF7	0.0880568
KLK11	0.6	1	3	1	HALLMARK_P53_PATHWAY;HALLMARK_ANGIOGENESIS;HALLMARK_APOPTOSIS	APP	5	1	HALLMARK_MYOGENESIS;HALLMARK_P53_PATHWAY;HALLMARK_ANGIOGENESIS;HALLMARK_APICAL_SURFACE;HALLMARK_APOPTOSIS	APP	0.0899609
KRT15	1	1	3	2	HALLMARK_P53_PATHWAY;HALLMARK_PROTEIN_SECRETION;HALLMARK_APOPTOSIS	KRT18;KRT17	3	2	HALLMARK_P53_PATHWAY;HALLMARK_PROTEIN_SECRETION;HALLMARK_APOPTOSIS	KRT18;KRT17	0.336614
KRT17	0.666667	0.666667	2	2	HALLMARK_ESTROGEN_RESPONSE_EARLY;HALLMARK_KRAS_SIGNALING_DN	KRT15;KRT5	3	3	HALLMARK_ESTROGEN_RESPONSE_EARLY;HALLMARK_ESTROGEN_RESPONSE_LATE;HALLMARK_KRAS_SIGNALING_DN	KRT13;KRT15;KRT5	0.201697
KRT18	0.6	0.6	3	3	HALLMARK_ESTROGEN_RESPONSE_LATE;HALLMARK_KRAS_SIGNALING_DN;HALLMARK_ANDROGEN_RESPONSE	KRT19;KRT8;KRT15	5	5	HALLMARK_ESTROGEN_RESPONSE_LATE;HALLMARK_KRAS_SIGNALING_DN;HALLMARK_UNFOLDED_PROTEIN_RESPONSE;HALLMARK_ANDROGEN_RESPONSE;HALLMARK_APICAL_SURFACE	KRT8;KRT19;CRYBG1;KRT15;YWHAZ	0.150214
KRT19	1	1	2	1	HALLMARK_APOPTOSIS;HALLMARK_PROTEIN_SECRETION	KRT18	2	1	HALLMARK_APOPTOSIS;HALLMARK_PROTEIN_SECRETION	KRT18	0.356635
KRT5	1	0.5	1	1	HALLMARK_P53_PATHWAY	KRT17	1	2	HALLMARK_P53_PATHWAY	TP63;KRT17	0.171495
KRT8	0.4	0.333333	2	1	HALLMARK_APOPTOSIS;HALLMARK_PROTEIN_SECRETION	KRT18	5	3	HALLMARK_APICAL_JUNCTION;HALLMARK_APOPTOSIS;HALLMARK_KRAS_SIGNALING_DN;HALLMARK_PROTEIN_SECRETION;HALLMARK_ALLOGRAFT_REJECTION	KRT1;IKBKG;KRT18	0.208328
LSR	0.428571	0.333333	3	1	HALLMARK_P53_PATHWAY;HALLMARK_ANGIOGENESIS;HALLMARK_APOPTOSIS	APP	7	3	HALLMARK_INFLAMMATORY_RESPONSE;HALLMARK_MYOGENESIS;HALLMARK_P53_PATHWAY;HALLMARK_ANDROGEN_RESPONSE;HALLMARK_ANGIOGENESIS;HALLMARK_APICAL_SURFACE;HALLMARK_APOPTOSIS	DBI;APP;MSR1	0.0725008
MAL2	0.2	0.5	1	1	HALLMARK_ANDROGEN_RESPONSE	TPD52	5	2	HALLMARK_HYPOXIA;HALLMARK_PROTEIN_SECRETION;HALLMARK_UV_RESPONSE_UP;HALLMARK_ALLOGRAFT_REJECTION;HALLMARK_ANDROGEN_RESPONSE	TPD52;EPCAM	0.133473
MYC	0.208333	0.09375	5	3	HALLMARK_UV_RESPONSE_UP;HALLMARK_P53_PATHWAY;HALLMARK_TGF_BETA_SIGNALING;HALLMARK_ALLOGRAFT_REJECTION;HALLMARK_CHOLESTEROL_HOMEOSTASIS	CDKN2A;CTNNB1;CDKN2B	24	32	HALLMARK_ESTROGEN_RESPONSE_LATE;HALLMARK_HEDGEHOG_SIGNALING;HALLMARK_HEME_METABOLISM;HALLMARK_HYPOXIA;HALLMARK_IL6_JAK_STAT3_SIGNALING;HALLMARK_INTERFERON_GAMMA_RESPONSE;HALLMARK_KRAS_SIGNALING_UP;HALLMARK_MITOTIC_SPINDLE;HALLMARK_MTORC1_SIGNALING;HALLMARK_MYOGENESIS;HALLMARK_NOTCH_SIGNALING;HALLMARK_P53_PATHWAY;HALLMARK_PI3K_AKT_MTOR_SIGNALING;HALLMARK_PROTEIN_SECRETION;HALLMARK_TGF_BETA_SIGNALI…	CDKN2A;BRCA1;CREBBP;CTNNB1;SIRT6;CEBPB;PIM1;CDC25A;EZH2;TFAP2C;PML;MAP2K3;CDR2;FOXO3;STAT3;MYCN;BIN1;GSK3B;SKP1;KAT2A;SP1;CDKN2B;FBXW7;HDAC3;MXD1;MAPK1;SMAD2;PIN1;HDAC1;CDK9;ZBTB17;ESR1	0.108039
MYLK	0.111111	0.0909091	1	1	HALLMARK_KRAS_SIGNALING_DN	CALML5	9	11	HALLMARK_ANDROGEN_RESPONSE;HALLMARK_APICAL_JUNCTION;HALLMARK_APOPTOSIS;HALLMARK_COMPLEMENT;HALLMARK_HEME_METABOLISM;HALLMARK_KRAS_SIGNALING_DN;HALLMARK_PANCREAS_BETA_CELLS;HALLMARK_UV_RESPONSE_DN;HALLMARK_UV_RESPONSE_UP	MYL12A;MYL12B;MYL9;PAK1;CALM1;CALM3;MYL4;CALML5;PAK3;PRKCE;PRKACA	0.112908
NDRG1	0.0833333	0.2	1	1	HALLMARK_XENOBIOTIC_METABOLISM	NDRG2	12	5	HALLMARK_APICAL_JUNCTION;HALLMARK_DNA_REPAIR;HALLMARK_E2F_TARGETS;HALLMARK_ESTROGEN_RESPONSE_EARLY;HALLMARK_ESTROGEN_RESPONSE_LATE;HALLMARK_G2M_CHECKPOINT;HALLMARK_MTORC1_SIGNALING;HALLMARK_PROTEIN_SECRETION;HALLMARK_TGF_BETA_SIGNALING;HALLMARK_UNFOLDED_PROTEIN_RESPONSE;HALLMARK_WNT_BETA_CATENIN_SIGNALING;HALLMARK_XENOBIOTIC_METABOLISM	CDH1;TP53;SLC7A5;ATP1A1;NDRG2	0.131728
NDRG2	0.5	1	2	1	HALLMARK_HYPOXIA;HALLMARK_IL2_STAT5_SIGNALING	NDRG1	4	1	HALLMARK_ANDROGEN_RESPONSE;HALLMARK_HYPOXIA;HALLMARK_IL2_STAT5_SIGNALING;HALLMARK_P53_PATHWAY	NDRG1	0.127657
NFIB	0.4	0.2	2	2	HALLMARK_UV_RESPONSE_UP;HALLMARK_DNA_REPAIR	POLR2F;POLR2H	5	10	HALLMARK_UV_RESPONSE_UP;HALLMARK_DNA_REPAIR;HALLMARK_GLYCOLYSIS;HALLMARK_MTORC1_SIGNALING;HALLMARK_OXIDATIVE_PHOSPHORYLATION	POLR2H;POLR2E;POLR2F;POLR2K;POLR1C;POLR1D;POLR3C;POLR3GL;POLR3K;POLR3G	0.12312
PABPC1	0.0555556	0.0333333	1	1	HALLMARK_ALLOGRAFT_REJECTION	RPS19	18	30	HALLMARK_MYOGENESIS;HALLMARK_P53_PATHWAY;HALLMARK_UNFOLDED_PROTEIN_RESPONSE;HALLMARK_UV_RESPONSE_UP;HALLMARK_PI3K_AKT_MTOR_SIGNALING;HALLMARK_ADIPOGENESIS;HALLMARK_ALLOGRAFT_REJECTION;HALLMARK_APICAL_SURFACE;HALLMARK_APOPTOSIS;HALLMARK_CHOLESTEROL_HOMEOSTASIS;HALLMARK_COMPLEMENT;HALLMARK_DNA_REPAIR;HALLMARK_E2F_TARGETS;HALLMARK_ESTROGEN_RESPONSE_EARLY;HALLMARK_ESTROGEN_RESPONSE_LATE;HALLMARK_G2M_…	TOB1;G3BP2;RPS19;RPS3A;EIF4G3;HSPB1;ATXN2;HSPA1A;NCBP2;NFX1;PAN2;GSPT1;SYNCRIP;HNRNPD;AKAP1;HSPA8;UPF1;G3BP1;MKRN1;TNRC6B;RBM4;RACK1;EIF4A1;EIF4E;EIF4A2;EIF4A3;EIF4G1;AGO2;DCP1A;PAIP1	0.102182
PKP1	0.0833333	0.142857	1	1	HALLMARK_P53_PATHWAY	SERPINB5	12	7	HALLMARK_IL2_STAT5_SIGNALING;HALLMARK_INTERFERON_GAMMA_RESPONSE;HALLMARK_KRAS_SIGNALING_UP;HALLMARK_P53_PATHWAY;HALLMARK_UV_RESPONSE_UP;HALLMARK_ADIPOGENESIS;HALLMARK_APICAL_JUNCTION;HALLMARK_APOPTOSIS;HALLMARK_CHOLESTEROL_HOMEOSTASIS;HALLMARK_COMPLEMENT;HALLMARK_ESTROGEN_RESPONSE_LATE;HALLMARK_FATTY_ACID_METABOLISM	CIDEA;DSC3;DSC1;CASP3;CPEB2;PKP3;SERPINB5	0.0755223
POLR2F	0.0952381	0.133333	2	4	HALLMARK_UV_RESPONSE_DN;HALLMARK_MYC_TARGETS_V1	RPLP0;RPS3;RPL18;NFIB	21	30	HALLMARK_E2F_TARGETS;HALLMARK_ESTROGEN_RESPONSE_EARLY;HALLMARK_FATTY_ACID_METABOLISM;HALLMARK_G2M_CHECKPOINT;HALLMARK_GLYCOLYSIS;HALLMARK_HEME_METABOLISM;HALLMARK_IL2_STAT5_SIGNALING;HALLMARK_INTERFERON_ALPHA_RESPONSE;HALLMARK_INTERFERON_GAMMA_RESPONSE;HALLMARK_MTORC1_SIGNALING;HALLMARK_MYC_TARGETS_V1;HALLMARK_MYC_TARGETS_V2;HALLMARK_P53_PATHWAY;HALLMARK_PEROXISOME;HALLMARK_UNFOLDED_PROTEIN_RESPO…	RPL9;RPS9;CD74;GTF2F1;POLR2H;RBX1;ERCC2;ERCC3;GTF2H1;SSRP1;H2AZ1;MED24;MNAT1;CUL4A;POLR3K;H4C3;TCEA1;FLT3LG;POLR3G;NHP2;RPS3;RPLP0;RPL18;SNRPG;SNRPD2;MRTO4;CDK7;RPS14;IMP3;NFIB	0.100319
POLR2H	0.0526316	0.0454545	1	1	HALLMARK_UV_RESPONSE_DN	NFIB	19	22	HALLMARK_E2F_TARGETS;HALLMARK_ESTROGEN_RESPONSE_EARLY;HALLMARK_FATTY_ACID_METABOLISM;HALLMARK_G2M_CHECKPOINT;HALLMARK_GLYCOLYSIS;HALLMARK_HEME_METABOLISM;HALLMARK_MTORC1_SIGNALING;HALLMARK_MYC_TARGETS_V1;HALLMARK_MYC_TARGETS_V2;HALLMARK_PEROXISOME;HALLMARK_UNFOLDED_PROTEIN_RESPONSE;HALLMARK_UV_RESPONSE_DN;HALLMARK_ALLOGRAFT_REJECTION;HALLMARK_APICAL_JUNCTION;HALLMARK_APICAL_SURFACE;HALLMARK_APOPT…	BRCA1;GTF2F1;RBX1;ERCC2;ERCC3;GTF2H1;POLR2F;SSRP1;H2AZ1;MED24;ESRP2;MNAT1;CUL4A;POLR3K;H4C3;TCEA1;POLR3G;NHP2;SNRPD2;MRTO4;CDK7;NFIB	0.0669962
RPL18	0.111111	0.0645161	3	4	HALLMARK_OXIDATIVE_PHOSPHORYLATION;HALLMARK_UNFOLDED_PROTEIN_RESPONSE;HALLMARK_ALLOGRAFT_REJECTION	RPS19;RPL39;POLR2F;EEF2	27	62	HALLMARK_MYC_TARGETS_V2;HALLMARK_OXIDATIVE_PHOSPHORYLATION;HALLMARK_PANCREAS_BETA_CELLS;HALLMARK_PROTEIN_SECRETION;HALLMARK_SPERMATOGENESIS;HALLMARK_TGF_BETA_SIGNALING;HALLMARK_UNFOLDED_PROTEIN_RESPONSE;HALLMARK_UV_RESPONSE_UP;HALLMARK_XENOBIOTIC_METABOLISM;HALLMARK_ALLOGRAFT_REJECTION;HALLMARK_ANDROGEN_RESPONSE;HALLMARK_APICAL_JUNCTION;HALLMARK_APOPTOSIS;HALLMARK_COMPLEMENT;HALLMARK_DNA_REPAIR;H…	ABCE1;MRPL3;RPL39;RPL3L;RPL9;RPS19;RPS3A;RPS9;CD74;MTIF2;EIF5A;PA2G4;SRP19;CDH1;PPT1;ETF1;DOCK4;POLR2C;POLR2F;EDF1;POLR1C;SEC61A1;ARL6IP1;TUBB;GSPT1;EIF2S1;LYAR;XBP1;HMGN2;PKM;PKLR;FLT3LG;NOP2;IFI35;EPRS1;EIF2S2;IFRD1;NHP2;EIF4A1;GNL3;DDX18;MRTO4;NIP7;PES1;WDR74;MRPS12;MRPS11;MRPS15;COX4I1;MRPL11;SRP9;SRP14;SRPRB;RPL39L;MTREX;EIF4A3;RPS14;IMP3;EEF2;SRPRA;EIF2S3;MTHFD1	0.0768951
RPL39	0.0952381	0.219512	2	9	HALLMARK_MYC_TARGETS_V1;HALLMARK_P53_PATHWAY	RPLP0;RPS2;RPS3;RPS5;RPL18;RPL6;RPS10;RPS6;RPS12	21	41	HALLMARK_ANDROGEN_RESPONSE;HALLMARK_APICAL_JUNCTION;HALLMARK_APOPTOSIS;HALLMARK_COMPLEMENT;HALLMARK_DNA_REPAIR;HALLMARK_E2F_TARGETS;HALLMARK_ESTROGEN_RESPONSE_EARLY;HALLMARK_ESTROGEN_RESPONSE_LATE;HALLMARK_G2M_CHECKPOINT;HALLMARK_IL2_STAT5_SIGNALING;HALLMARK_INTERFERON_ALPHA_RESPONSE;HALLMARK_INTERFERON_GAMMA_RESPONSE;HALLMARK_MITOTIC_SPINDLE;HALLMARK_MTORC1_SIGNALING;HALLMARK_MYC_TARGETS_V1;HALL…	PA2G4;SRP19;CDH1;ETF1;DOCK4;EDF1;SEC61A1;ARL6IP1;TUBB;GSPT1;LYAR;XBP1;FLT3LG;IFI35;RACK1;RPS10;RPS2;RPS3;RPS5;RPS6;RSL1D1;RPLP0;RPL14;RPL18;RPL22;RPL34;RPL6;SERBP1;EEF1B2;MRTO4;PES1;COX7C;RPS27L;RPL36;RPS12;SRP9;SRP14;SRPRB;RPS14;EEF2;SRPRA	0.0792113
RPL6	0.136364	0.0909091	3	4	HALLMARK_P53_PATHWAY;HALLMARK_UNFOLDED_PROTEIN_RESPONSE;HALLMARK_ALLOGRAFT_REJECTION	RPS19;RPL39;RPS12;EEF2	22	44	HALLMARK_MYC_TARGETS_V2;HALLMARK_OXIDATIVE_PHOSPHORYLATION;HALLMARK_P53_PATHWAY;HALLMARK_PANCREAS_BETA_CELLS;HALLMARK_SPERMATOGENESIS;HALLMARK_TGF_BETA_SIGNALING;HALLMARK_UNFOLDED_PROTEIN_RESPONSE;HALLMARK_UV_RESPONSE_UP;HALLMARK_ALLOGRAFT_REJECTION;HALLMARK_ANDROGEN_RESPONSE;HALLMARK_APICAL_JUNCTION;HALLMARK_COMPLEMENT;HALLMARK_DNA_REPAIR;HALLMARK_E2F_TARGETS;HALLMARK_ESTROGEN_RESPONSE_EARLY;HAL…	MRPL3;RPL39;RPL3L;RPL9;RPS19;RPS3A;RPS9;CD74;EIF5A;SRP19;CDH1;DOCK4;EDF1;SEC61A1;ARL6IP1;NFX1;TUBB;LYAR;XBP1;HMGN2;FLT3LG;NOP2;IFI35;MRTO4;NIP7;PES1;WDR74;MRPS12;MRPS11;MRPS15;MRPL11;RPS27L;RPL36;RPS12;SRP9;SRP14;SRPRB;RPL39L;EIF4A3;RPS14;IMP3;EEF2;SRPRA;EIF2S3	0.111572
RPLP0	0.16	0.12963	4	7	HALLMARK_OXIDATIVE_PHOSPHORYLATION;HALLMARK_P53_PATHWAY;HALLMARK_UNFOLDED_PROTEIN_RESPONSE;HALLMARK_ALLOGRAFT_REJECTION	RPS19;RPL39;POLR2F;RPS12;ATP5F1C;ATP5PO;EEF2	25	54	HALLMARK_MYC_TARGETS_V2;HALLMARK_OXIDATIVE_PHOSPHORYLATION;HALLMARK_P53_PATHWAY;HALLMARK_PANCREAS_BETA_CELLS;HALLMARK_SPERMATOGENESIS;HALLMARK_TGF_BETA_SIGNALING;HALLMARK_UNFOLDED_PROTEIN_RESPONSE;HALLMARK_UV_RESPONSE_UP;HALLMARK_ADIPOGENESIS;HALLMARK_ALLOGRAFT_REJECTION;HALLMARK_ANDROGEN_RESPONSE;HALLMARK_APICAL_JUNCTION;HALLMARK_COMPLEMENT;HALLMARK_DNA_REPAIR;HALLMARK_E2F_TARGETS;HALLMARK_ESTRO…	ATP5PO;MRPL3;RPL39;RPL3L;RPL9;RPS19;RPS3A;RPS9;STAT4;CD74;MTIF2;EIF5A;SRP19;CDH1;SYMPK;DOCK4;POLR2C;POLR2F;POLR1C;SEC61A1;POLR1D;ARL6IP1;TUBB;LYAR;XBP1;OSTC;METAP1;HMGN2;PKM;FLT3LG;IFI35;STAU1;NIP7;PES1;WDR74;GRWD1;MRPS12;ATP5F1C;MRPS11;MRPS15;MRPL11;ATP5F1A;RPS27L;RPL36;RPS12;SRP9;SRP14;RPL39L;RPS14;IMP3;EXOSC10;EEF2;SRPRA;EIF2S3	0.203427
RPS10	0.125	0.0888889	3	4	HALLMARK_P53_PATHWAY;HALLMARK_UNFOLDED_PROTEIN_RESPONSE;HALLMARK_ALLOGRAFT_REJECTION	RPS19;RPL39;RPS12;EEF2	24	45	HALLMARK_MYC_TARGETS_V2;HALLMARK_OXIDATIVE_PHOSPHORYLATION;HALLMARK_P53_PATHWAY;HALLMARK_PANCREAS_BETA_CELLS;HALLMARK_SPERMATOGENESIS;HALLMARK_TGF_BETA_SIGNALING;HALLMARK_TNFA_SIGNALING_VIA_NFKB;HALLMARK_UNFOLDED_PROTEIN_RESPONSE;HALLMARK_UV_RESPONSE_UP;HALLMARK_WNT_BETA_CATENIN_SIGNALING;HALLMARK_ALLOGRAFT_REJECTION;HALLMARK_ANDROGEN_RESPONSE;HALLMARK_APICAL_JUNCTION;HALLMARK_COMPLEMENT;HALLMARK…	MRPL3;RPL39;RPL3L;RPL9;RPS19;RPS3A;RPS9;CD74;EIF3A;EIF5A;SRP19;CDH1;DOCK4;EIF1B;EDF1;SEC61A1;ARL6IP1;LYAR;XBP1;HMGN2;FLT3LG;IFI35;ISG15;CSNK1D;PNO1;MRTO4;BYSL;MRPS12;MRPS11;MRPS15;MRPL11;RPS27L;RPL36;RPS12;SRP9;SRP14;RPL39L;EIF1;EIF4G1;RPS14;IMP3;CSNK1E;EEF2;EIF2S3;EIF5	0.0935756
RPS12	0.0689655	0.131579	2	10	HALLMARK_ALLOGRAFT_REJECTION;HALLMARK_MYC_TARGETS_V1	RPS19;RPL39;RPLP0;RPS2;RPS3;RPS5;FBL;RPL6;RPS10;RPS6	29	76	HALLMARK_PANCREAS_BETA_CELLS;HALLMARK_SPERMATOGENESIS;HALLMARK_TGF_BETA_SIGNALING;HALLMARK_TNFA_SIGNALING_VIA_NFKB;HALLMARK_UNFOLDED_PROTEIN_RESPONSE;HALLMARK_UV_RESPONSE_UP;HALLMARK_WNT_BETA_CATENIN_SIGNALING;HALLMARK_XENOBIOTIC_METABOLISM;HALLMARK_ALLOGRAFT_REJECTION;HALLMARK_ANDROGEN_RESPONSE;HALLMARK_APICAL_JUNCTION;HALLMARK_APOPTOSIS;HALLMARK_COMPLEMENT;HALLMARK_DNA_REPAIR;HALLMARK_E2F_TARGE…	ABCE1;RPL39;RPL3L;RPL9;RPS19;RPS3A;RPS9;EIF3D;EIF3J;CD74;EIF3A;PA2G4;SRP19;RRP12;CDH1;ETF1;DOCK4;EIF1B;EDF1;ARL6IP1;NOP56;GSPT1;EIF2S1;LYAR;XBP1;HMGN2;PSMC4;RCL1;FLT3LG;IFI35;ISG15;CSNK1D;PNO1;EIF2S2;RRP9;IFRD1;FBL;RPS10;RPS2;RPS3;RPS5;RPS6;RPLP0;EIF1AX;RPL14;RPL22;RPL34;RPL6;EIF3B;EIF4A1;CCT4;CCT7;SERBP1;EEF1B2;MRTO4;IMP4;BYSL;MPHOSPH10;NOC4L;UTP20;WDR43;MRPS12;MRPS11;SRP9;SRP14;RPL39L;EIF1;EIF4…	0.0896242
RPS19	0.0645161	0.139241	2	11	HALLMARK_MYC_TARGETS_V1;HALLMARK_P53_PATHWAY	RPLP0;RPS2;RPS3;RPS5;RPL18;FBL;RPL6;RPS10;RPS6;PABPC1;RPS12	31	79	HALLMARK_ANDROGEN_RESPONSE;HALLMARK_APICAL_JUNCTION;HALLMARK_APOPTOSIS;HALLMARK_COMPLEMENT;HALLMARK_DNA_REPAIR;HALLMARK_E2F_TARGETS;HALLMARK_ESTROGEN_RESPONSE_EARLY;HALLMARK_ESTROGEN_RESPONSE_LATE;HALLMARK_G2M_CHECKPOINT;HALLMARK_GLYCOLYSIS;HALLMARK_HEME_METABOLISM;HALLMARK_HYPOXIA;HALLMARK_IL2_STAT5_SIGNALING;HALLMARK_INTERFERON_ALPHA_RESPONSE;HALLMARK_INTERFERON_GAMMA_RESPONSE;HALLMARK_KRAS_SIG…	PA2G4;SELENOP;SRP19;RRP12;CDH1;ETF1;DOCK4;EIF1B;EDF1;SEC61A1;ARL6IP1;NFX1;NOP56;GSPT1;EIF2S1;LYAR;XBP1;HMGN2;PKM;PSMC4;RCL1;PKLR;FLT3LG;IFI35;ISG15;CSNK1D;PNO1;EPRS1;EIF2S2;RRP9;IFRD1;FBL;NHP2;RACK1;RPS10;RPS2;RPS3;RPS5;RPS6;RPLP0;EIF1AX;RPL14;RPL18;RPL22;RPL34;RPL6;EIF3B;EIF4A1;PABPC1;SERBP1;EEF1B2;MRTO4;IMP4;BYSL;MPHOSPH10;NOC4L;UTP20;WDR43;MRPS12;MRPS11;MRPS15;MRPL11;RPS27L;RPL36;RPS12;DNTTIP2…	0.12773
RPS2	0.142857	0.0909091	4	6	HALLMARK_OXIDATIVE_PHOSPHORYLATION;HALLMARK_P53_PATHWAY;HALLMARK_UNFOLDED_PROTEIN_RESPONSE;HALLMARK_ALLOGRAFT_REJECTION	RPS19;RPL39;RPS12;ATP5F1C;ATP5PO;EEF2	28	66	HALLMARK_MYC_TARGETS_V2;HALLMARK_OXIDATIVE_PHOSPHORYLATION;HALLMARK_P53_PATHWAY;HALLMARK_PANCREAS_BETA_CELLS;HALLMARK_SPERMATOGENESIS;HALLMARK_TGF_BETA_SIGNALING;HALLMARK_TNFA_SIGNALING_VIA_NFKB;HALLMARK_UNFOLDED_PROTEIN_RESPONSE;HALLMARK_UV_RESPONSE_UP;HALLMARK_WNT_BETA_CATENIN_SIGNALING;HALLMARK_ADIPOGENESIS;HALLMARK_ALLOGRAFT_REJECTION;HALLMARK_ANDROGEN_RESPONSE;HALLMARK_APICAL_JUNCTION;HALLMA…	ATP5PO;TST;MRPL3;RPL39;RPL3L;RPL9;RPS19;RPS3A;RPS9;CD74;MTIF2;EIF3A;EIF5A;SELENOP;SRP19;RRP12;CDH1;DAP3;DOCK4;EIF1B;POLR2C;EDF1;POLR1C;SEC61A1;MRPL40;ARL6IP1;LYAR;XBP1;METAP1;HMGN2;FLT3LG;PDCD2L;IFI35;ISG15;YBX2;CSNK1D;PNO1;MRTO4;BYSL;MPHOSPH10;NOC4L;UTP20;MRPS12;ATP5F1C;MRPS11;MRPS15;MRPL11;ATP5F1A;MRPL34;ATP5F1D;RPS27L;RPL36;RPS12;SRP9;SRP14;RPL39L;EIF1;EIF4G1;RPS14;IMP3;NOP14;CSNK1E;EEF2;EIF2S…	0.076175
RPS3	0.125	0.107692	4	7	HALLMARK_OXIDATIVE_PHOSPHORYLATION;HALLMARK_P53_PATHWAY;HALLMARK_UNFOLDED_PROTEIN_RESPONSE;HALLMARK_ALLOGRAFT_REJECTION	RPS19;RPL39;POLR2F;RPS12;ATP5F1C;ATP5PO;EEF2	32	65	HALLMARK_MYC_TARGETS_V2;HALLMARK_OXIDATIVE_PHOSPHORYLATION;HALLMARK_P53_PATHWAY;HALLMARK_PANCREAS_BETA_CELLS;HALLMARK_SPERMATOGENESIS;HALLMARK_TGF_BETA_SIGNALING;HALLMARK_TNFA_SIGNALING_VIA_NFKB;HALLMARK_UNFOLDED_PROTEIN_RESPONSE;HALLMARK_UV_RESPONSE_DN;HALLMARK_UV_RESPONSE_UP;HALLMARK_WNT_BETA_CATENIN_SIGNALING;HALLMARK_ADIPOGENESIS;HALLMARK_ALLOGRAFT_REJECTION;HALLMARK_ANDROGEN_RESPONSE;HALLMAR…	ATP5PO;MRPL15;MRPL3;RPL39;RPL3L;RPL9;RPS19;RPS3A;RPS9;CD74;MTIF2;EIF3A;EIF5A;SELENOP;SRP19;CDH1;RELA;DOCK4;EIF1B;POLR2C;POLR2F;EDF1;POLR1C;SEC61A1;ARL6IP1;LYAR;XBP1;METAP1;HMGN2;ENO1;PKM;PKLR;FLT3LG;NFKB1;NFKBIA;IFI35;ISG15;CSNK1D;ABCF2;PNO1;MRTO4;BYSL;MRPS12;ATP5F1C;MRPS11;MRPS15;MRPL11;ATP5F1A;RPS27L;RPL36;RPS12;SRP9;SRP14;RPL39L;EIF1;EIF4A3;EIF4G1;RPS14;IMP3;NFKB2;NOP14;CSNK1E;EEF2;EIF2S3;EIF5	0.139005
RPS5	0.137931	0.101449	4	7	HALLMARK_OXIDATIVE_PHOSPHORYLATION;HALLMARK_P53_PATHWAY;HALLMARK_UNFOLDED_PROTEIN_RESPONSE;HALLMARK_ALLOGRAFT_REJECTION	RPS19;RPL39;RPS12;ATP5F1C;ATP5PO;SLC25A6;EEF2	29	69	HALLMARK_MYC_TARGETS_V2;HALLMARK_OXIDATIVE_PHOSPHORYLATION;HALLMARK_P53_PATHWAY;HALLMARK_PANCREAS_BETA_CELLS;HALLMARK_SPERMATOGENESIS;HALLMARK_TGF_BETA_SIGNALING;HALLMARK_TNFA_SIGNALING_VIA_NFKB;HALLMARK_UNFOLDED_PROTEIN_RESPONSE;HALLMARK_UV_RESPONSE_UP;HALLMARK_WNT_BETA_CATENIN_SIGNALING;HALLMARK_ADIPOGENESIS;HALLMARK_ALLOGRAFT_REJECTION;HALLMARK_ANDROGEN_RESPONSE;HALLMARK_APICAL_JUNCTION;HALLMA…	HIBCH;ATP5PO;MRPL3;RPL39;RPL3L;RPL9;RPS19;RPS3A;RPS9;CD74;MTIF2;EIF3A;EIF5A;SRP19;RRP12;CDH1;NCOA6;DAP3;DOCK4;EIF1B;POLR2C;EDF1;POLR1C;SEC61A1;MRPL40;ARL6IP1;LYAR;XBP1;HMGN2;RCL1;FLT3LG;IFI35;ISG15;CSNK1D;PNO1;MRTO4;IMP4;BYSL;MPHOSPH10;NOC4L;UTP20;WDR43;MRPS12;ATP5F1C;MRPS11;MRPS15;MRPL11;ATP5F1A;MRPL34;SLC25A6;RPS27L;RPL36;RPS12;DNTTIP2;SRP9;SRP14;RPL39L;EIF1;EIF4G1;RPS14;IMP3;EXOSC10;NOP14;CSNK…	0.160988
RPS6	0.1	0.0597015	3	4	HALLMARK_P53_PATHWAY;HALLMARK_UNFOLDED_PROTEIN_RESPONSE;HALLMARK_ALLOGRAFT_REJECTION	RPS19;RPL39;RPS12;EEF2	30	67	HALLMARK_MYC_TARGETS_V2;HALLMARK_OXIDATIVE_PHOSPHORYLATION;HALLMARK_P53_PATHWAY;HALLMARK_PANCREAS_BETA_CELLS;HALLMARK_REACTIVE_OXYGEN_SPECIES_PATHWAY;HALLMARK_SPERMATOGENESIS;HALLMARK_TGF_BETA_SIGNALING;HALLMARK_TNFA_SIGNALING_VIA_NFKB;HALLMARK_UNFOLDED_PROTEIN_RESPONSE;HALLMARK_UV_RESPONSE_UP;HALLMARK_WNT_BETA_CATENIN_SIGNALING;HALLMARK_ALLOGRAFT_REJECTION;HALLMARK_ANDROGEN_RESPONSE;HALLMARK_API…	MRPL3;RPL39;RPL3L;RPL9;RPS19;RPS3A;RPS9;CD74;MTIF2;EIF3A;EIF5A;SELENOP;SRP19;RRP12;CDH1;DOCK4;EIF1B;EDF1;SEC61A1;ARL6IP1;LYAR;XBP1;HMGN2;PKM;RCL1;PKLR;FLT3LG;IFI35;ISG15;NAP1L2;CSNK1D;STAU1;PSMC2;PNO1;MRTO4;IMP4;BYSL;MPHOSPH10;NOC4L;UTP20;WDR43;MRPS12;MRPS11;MRPS15;MRPL11;RPS27L;RPL36;RPS12;DNTTIP2;SRP9;SRP14;JUNB;RPL39L;EIF1;MTREX;EIF4G1;RPS14;IMP3;EXOSC10;NOP14;CSNK1E;EXOSC5;EEF2;EXOSC2;EXOSC4;…	0.168818
SERPINB5	0.333333	0.5	1	1	HALLMARK_KRAS_SIGNALING_DN	PKP1	3	2	HALLMARK_ESTROGEN_RESPONSE_LATE;HALLMARK_HYPOXIA;HALLMARK_KRAS_SIGNALING_DN	TRIM29;PKP1	0.102626
SFN	0.0333333	0.0384615	1	1	HALLMARK_UNFOLDED_PROTEIN_RESPONSE	DDIT4	30	26	HALLMARK_G2M_CHECKPOINT;HALLMARK_GLYCOLYSIS;HALLMARK_HEDGEHOG_SIGNALING;HALLMARK_HYPOXIA;HALLMARK_IL6_JAK_STAT3_SIGNALING;HALLMARK_INFLAMMATORY_RESPONSE;HALLMARK_INTERFERON_GAMMA_RESPONSE;HALLMARK_MITOTIC_SPINDLE;HALLMARK_MTORC1_SIGNALING;HALLMARK_MYC_TARGETS_V1;HALLMARK_MYOGENESIS;HALLMARK_OXIDATIVE_PHOSPHORYLATION;HALLMARK_PANCREAS_BETA_CELLS;HALLMARK_PROTEIN_SECRETION;HALLMARK_SPERMATOGENESIS;…	ARAF;YWHAG;EGFR;RELA;BAX;JUN;CDC25B;CDKN1B;RAF1;TP53;CCNB2;CDK1;ANPEP;DDIT4;AMOT;NEDD4L;NFKBIA;YWHAE;SOS1;YWHAQ;WWTR1;TSC2;FOXO1;BRAF;YWHAZ;ESR1	0.0813074
SLC25A6	0.111111	0.2	1	1	HALLMARK_MYC_TARGETS_V1	RPS5	9	5	HALLMARK_PEROXISOME;HALLMARK_UV_RESPONSE_DN;HALLMARK_UV_RESPONSE_UP;HALLMARK_ADIPOGENESIS;HALLMARK_APOPTOSIS;HALLMARK_ESTROGEN_RESPONSE_EARLY;HALLMARK_ESTROGEN_RESPONSE_LATE;HALLMARK_HYPOXIA;HALLMARK_MYC_TARGETS_V1	SLC25A1;TSPO;PPIF;RPS5;PRKCE	0.13602
SOX9	0.222222	0.2	2	1	HALLMARK_TGF_BETA_SIGNALING;HALLMARK_WNT_BETA_CATENIN_SIGNALING	CTNNB1	9	5	HALLMARK_MTORC1_SIGNALING;HALLMARK_PI3K_AKT_MTOR_SIGNALING;HALLMARK_SPERMATOGENESIS;HALLMARK_TGF_BETA_SIGNALING;HALLMARK_UV_RESPONSE_UP;HALLMARK_WNT_BETA_CATENIN_SIGNALING;HALLMARK_XENOBIOTIC_METABOLISM;HALLMARK_APOPTOSIS;HALLMARK_CHOLESTEROL_HOMEOSTASIS	CTNNB1;GSK3B;PRKACA;DMRT1;PTGDS	0.119711
TPD52	1	1	5	2	HALLMARK_ESTROGEN_RESPONSE_EARLY;HALLMARK_P53_PATHWAY;HALLMARK_CHOLESTEROL_HOMEOSTASIS;HALLMARK_MYOGENESIS;HALLMARK_ESTROGEN_RESPONSE_LATE	TPD52L1;MAL2	5	2	HALLMARK_CHOLESTEROL_HOMEOSTASIS;HALLMARK_ESTROGEN_RESPONSE_EARLY;HALLMARK_ESTROGEN_RESPONSE_LATE;HALLMARK_MYOGENESIS;HALLMARK_P53_PATHWAY	MAL2;TPD52L1	0.075992
TPD52L1	0.75	1	3	1	HALLMARK_PROTEIN_SECRETION;HALLMARK_ALLOGRAFT_REJECTION;HALLMARK_ANDROGEN_RESPONSE	TPD52	4	1	HALLMARK_HYPOXIA;HALLMARK_PROTEIN_SECRETION;HALLMARK_ALLOGRAFT_REJECTION;HALLMARK_ANDROGEN_RESPONSE	TPD52	0.089995

## Sheet: S7 Table
S1_name	S2_name	c	S1_size	S2_size	S1_S2_size	S2_S1_size	dL	L	r_c	u1	u2	S1	S2	s	pA	pU	p	significance
Bcells	CAF	0.628202	246	312	11	23	25	418	0.0598086	1.81599	5.29107	TGFB1;SELL;CXCR4;CD69;PTPRC;HLA-DRA;EZR;PTPN6;HLA-DPA1;HLA-DRB1;LTB	DCN;MMP2;FSTL1;VCAN;CXCL12;MYL9;THBS1;LGALS1;CD63;MXRA5;ITGB1;VCAM1;SDC2;ITGAV;IL6ST;CXCL14;ITGB5;LPP;TGFBR2;GAL;CD81;TNFRSF1A;TGFBR3	0.612958	0.954	0.023	0.105746	M_A & M_U > 0.01
Bcells	Cancer_epi	0.0625952	246	240	5	4	6	425	0.0141176	0.731636	0.307885	TGFB1;CD74;CXCR4;TNFRSF14;CD69	APP;MIF;CXCL14;S100A8	0.027195	0.913	0.128	0.367741	M_A & M_U > 0.01
Bcells	Cancer_epi_cycling	0.266391	246	201	14	3	14	367	0.0381471	2.60786	0.280938	HLA-DQB1;HLA-DPB1;HLA-DRA;HLA-DPA1;HLA-DRB1;HLA-DQA1;HLA-DOB;HLA-DMA;HLA-DMB;HLA-DRB5;CD74;CXCR4;TNFRSF14;EZR	CTSV;MIF;ICAM1	0.96603	0.02	0.001	0.000236396	M_A | M_U < 0.01
Bcells	DC	0.582595	246	286	23	22	61	475	0.128421	3.5281	1.18995	HLA-DMA;HLA-DMB;PTPN6;CD37;CD19;CD53;HLA-DQB1;HLA-DPB1;HLA-DRA;HLA-DPA1;HLA-DRB1;HLA-DQA1;HLA-DOB;HLA-DRB5;IL16;CD40;TGFB1;TNFRSF13C;TNFRSF13B;CD74;CXCR4;CSK;ADGRE5	CD74;CSF2RB;HLA-DRA;CD4;LTB;HLA-DRB1;CD37;CTSS;CXCR4;LYN;TNFSF13B;CD53;HLA-DMB;SYK;TNFSF9;HLA-DMA;HLA-C;LGMN;TGFBR2;TGFB1;PECAM1;CD55	2.81352	0.001	0.001	1.48155e-05	M_A & M_U < 0.01
Bcells	Endothelial	0.197063	246	354	13	30	33	523	0.0630975	1.47111	2.42891	PTPN6;CSK;SELL;PLCG2;TGFB1;HLA-DRA;HLA-DRB1;EZR;LTB;CXCR4;PTPRC;CCR6;CD53	PECAM1;CD34;INSR;KDR;ACVRL1;TGFBR2;IL6ST;CD81;MMP2;FSTL1;ITGB1;APP;LIFR;VCAM1;TNFRSF1A;CXCL12;TGFBR3;THBS1;CSF2RB;ITGAV;LGALS9;TGFB1;CD63;JAK1;BCR;TNFSF10;HLA-C;LPP;CD109;ICAM1	0.0287592	0.998	0.348	0.714597	M_A & M_U > 0.01
Bcells	Plasma_cells	0.00656674	246	285	1	1	1	462	0.0021645	0.0369067	0.177928	PTPN6	CD79A	0.00632376	0.33	0.069	0.108893	M_A & M_U > 0.01
Bcells	TAM	3.84618	246	351	38	36	90	526	0.171103	5.58998	6.98205	CD37;CD19;CD53;CD79A;HLA-DMA;HLA-DMB;HLA-DQB1;HLA-DPB1;HLA-DRA;HLA-DPA1;HLA-DRB1;HLA-DQA1;HLA-DOB;HLA-DRB5;TGFB1;ICAM3;CD74;SELL;TNFRSF13C;TNFRSF13B;CD40;PTPN6;PTPRC;CD69;IL16;CIRBP;CXCR4;CD79B;CD22;LYN;SYK;PTK2B;CSK;LTB;CD52;EZR;CCR6;BCL2	HLA-DRA;CXCL8;CD74;HLA-DRB1;CTSL;CTSS;MMP9;ITGB2;HLA-DMA;HLA-DMB;LGMN;VCAN;TNFSF13B;LYN;CD81;CD53;LGALS9;LGALS1;CD4;SIRPA;S100A8;CD63;TREM1;PTK2B;SYK;TGFB1;PTPN6;PECAM1;CD40;SIGLEC10;CSF2RB;HLA-C;TGFBR1;ICAM1;CCL20;TNF	17.4965	0.002	0.001	2.82447e-05	M_A & M_U < 0.01
Bcells	Tcells	1.19197	246	313	28	29	53	505	0.10495	4.05508	5.61937	CD48;PTK2B;CD40;TGFB1;PTPN6;HLA-E;PSMB9;MS4A1;CD79A;CD79B;CD55;CD19;PLCG2;SYK;CSK;PTPRC;CD53;HLA-DRA;HLA-DRB1;HLA-DQB1;HLA-DPB1;HLA-DPA1;HLA-DQA1;HLA-DRB5;CXCR4;ICAM3;CD22;LYN	CD2;IL7R;LTB;CXCR4;LCK;KLRD1;CD247;IFNG;CD8A;FYN;HLA-C;KLRC1;IL2RB;CD37;LAG3;LAT;ADGRE5;JAK1;PIK3R1;CD53;CD8B;ZAP70;TGFB1;ITGAL;JAK3;STAT3;CASP8;PTPN6;ITGB2	3.48397	0.119	0.001	0.00119433	M_A | M_U < 0.01
CAF	Cancer_epi	0.358401	312	240	19	14	22	422	0.0521327	2.67363	1.50625	LRP1;ITGB1;SDC2;NOTCH2;NID1;SPON1;APOE;PDGFRB;ITGAV;ITGB5;MCAM;NOTCH3;ITGA5;PLAT;INHBA;LAMB2;FAM3C;IL6ST;PLA2G2A	MDK;PTPRF;APP;MFGE8;LGALS3;AZGP1;SCGB3A1;MIA;ANXA2;BAMBI;RPSA;LAMP1;ERBB3;LSR	0.520578	0.636	0.009	0.0352775	M_A | M_U < 0.01
CAF	Cancer_epi_cycling	0.174152	312	201	10	8	11	362	0.0303867	1.69361	0.825803	PLAT;APOE;PDGFRB;ITGAV;ITGB5;FAM3C;AXL;LRP1;MMP2;VCAM1	ANXA2;LSR;MFGE8;LAMP1;GAS6;CALR;CLDN1;ICAM1	0.144943	0.956	0.035	0.147137	M_A & M_U > 0.01
CAF	DC	0.406108	312	286	38	25	52	491	0.105906	7.23555	2.09793	BST2;PLXDC2;TNFRSF1A;VCAN;CD63;CD81;CXCL12;GAL;CXCL9;CXCL10;THBS2;THBS1;COMP;CXCL14;ITGB1;ITGA1;PI16;NRP1;JAG1;COL10A1;IGF1;TGFB3;DCN;MMP2;FSTL1;SDC2;ITGAV;ITGB5;LPP;TGFBR2;TGFBR3;VCAM1;SPON2;PLA2G2A;PDGFRB;FGF7;PDGFRA;PGF	LILRA4;SERPINF1;SMPD3;SELL;HLA-DRA;CD4;HLA-DPA1;LTB;CXCR3;HLA-DRB1;GRN;CD36;CXCR4;SEMA7A;TNFRSF21;VEGFB;HLA-C;NOTCH4;LAIR1;IGF2R;TGFBR2;TGFB1;ITGA4;EZR;NRP1	0.664464	0.867	0.004	0.0231114	M_A | M_U < 0.01
CAF	Endothelial	2.59656	312	354	78	64	162	605	0.267769	12.894	7.48541	LRP1;ITGB1;FGFR1;ADM;IGF1;ANGPTL4;THBS2;JAG1;DCN;GREM1;NRP1;CD248;PTN;TNC;ANGPTL2;CCL2;CXCL9;CXCL2;CXCL10;CXCL1;PGF;THBS1;LAMA4;LAMB1;LAMC1;LAMB2;TGFB3;WNT2;ITGAV;ITGA1;CXCL12;SPON2;PLA2G2A;COMP;NOTCH3;NOTCH2;BMP1;PDGFRB;FGF7;PDGFRA;CD59;CD99;SEMA5A;LUM;COL6A3;VCAN;FBLN1;LGALS1;LGALS3BP;VCAM1;CLEC11A;NID1;COL16A1;SLIT3;SPON1;APOE;MFAP2;ITGA5;NEGR1;IL6ST;FAM3C;MXRA5;INHBA;MMP2;EDIL3;MRC2;COLEC12;F…	VWF;SPARC;RAMP2;RAMP3;CALCRL;INSR;CDH5;NOTCH4;KDR;MMRN2;PTPRB;TIE1;ACKR1;FLT1;ITGA6;SEMA3F;ACVRL1;FZD4;LAMB1;ITGA5;LAMA4;TGFBR2;JAG2;BMPR2;NRP1;STAB1;CD81;NID1;MMP2;CD36;LAMC1;PLXNA2;ITGB1;PDGFB;ROBO1;APP;ITGA1;MET;NOTCH1;LAMA5;ANGPTL2;LIFR;NRP2;VCAM1;CD200;LAMB2;CXCL12;JAG1;TGFBR3;THBS1;ITGAV;LGALS9;PGF;TGFB1;JAK1;GRN;HLA-C;VCL;ITGA2;ITGB4;LDLR;CD46;EDN1;ICAM1	7.58943	0.119	0.001	0.00119433	M_A | M_U < 0.01
CAF	TAM	3.18832	312	351	59	57	102	541	0.18854	10.5209	10.5198	ITGB1;ITGAV;ITGB5;ITGA5;LRP1;SDC2;CD63;CD81;GAL;IL1R1;MMP14;TNFRSF1A;CXCL9;THBS1;PLAU;VCAM1;SPON2;COL6A3;VCAN;LAMA4;LAMB1;LAMC1;LAMB2;SERPINF1;CD99;CCL2;CD59;MRC2;COLEC12;CXCL12;APOE;COL10A1;MXRA5;CIRBP;DCN;ANGPTL2;RAMP1;PTN;ANGPTL4;THBS2;COMP;IL6ST;OSMR;PDGFRB;FGF7;PDGFRA;PGF;MMP2;FSTL1;LPP;TGFBR2;TGFBR3;NRP1;CXCL10;PLA2G2A;TNC;LGALS1;PLXDC2;TGFB3	SPP1;APOE;HLA-DRA;HLA-DPA1;CXCL8;HLA-DRB1;IL1B;CCL2;GRN;FCGR2A;MMP9;PLAUR;ITGB2;VCAN;IL1RN;CD44;PLXDC2;CD81;CCR1;STAB1;LGALS9;LGALS1;CD4;TREM2;LAIR1;SIGLEC1;TREM1;ITGAM;TLR2;LILRB2;ADM;SDC3;CD36;AXL;OSM;NRP1;PILRA;TNFRSF1B;LILRB3;TGFB1;PTPN6;ALCAM;LRP1;TLR4;ITGA5;PTPRC;HLA-C;SERPINF1;IL6R;LGALS3BP;TGFBR1;ICAM1;VEGFA;NRP2;MMP14;INHBA;TNF	5.8797	0.991	0.002	0.0143173	M_A | M_U < 0.01
CAF	Tcells	2.00456	312	313	39	24	60	535	0.11215	8.10022	4.60643	F2R;CD59;MYL9;LGALS1;MXRA5;TNFRSF1A;CXCL12;CXCL14;FAM3C;THY1;PDGFRB;ITGB1;LPP;MCAM;TUBA1A;CD81;IL6ST;CXCL9;CXCL10;VCAN;VCAM1;DCN;MMP2;FSTL1;THBS1;SDC2;ITGAV;ITGB5;TGFBR2;TGFBR3;COL6A3;LAMA4;LAMB1;LAMC1;LAMB2;ITGA5;THBS2;SPON2;PLA2G2A	GZMA;CD2;CD69;LTB;PTPRC;CXCR4;CLEC2D;FYN;HLA-C;JAK1;CXCR3;TNFRSF1B;SELL;EZR;TGFB1;CD44;ITGA1;TLN1;STAT3;ITGA4;CASP8;PTPN6;DIP2A;ITGB2	3.79105	0.874	0.002	0.0128465	M_A | M_U < 0.01
Cancer_epi	Cancer_epi_cycling	0.0752134	240	201	5	7	7	358	0.0195531	0.464916	0.829493	DDR1;LGALS3;DSG3;CLDN3;DSC2	CDK1;TM4SF1;ANXA2;DSC3;CLDN1;DSG3;MUC1	0.197638	0.127	0.002	0.00235666	M_A | M_U < 0.01
Cancer_epi	DC	0.0555246	240	286	10	9	14	477	0.0293501	0.918934	0.54751	MIF;ERBB3;SAA1;S100A9;S100A8;DDR1;CXCL14;APP;MDK;MIA	CD74;AREG;CD36;RGS2;CXCR4;CD68;HLA-C;TGFB1;ITGA4	0.056204	0.658	0.03	0.0972216	M_A & M_U > 0.01
Cancer_epi	Endothelial	0.242279	240	354	20	24	29	525	0.0552381	2.10067	1.80651	NECTIN4;MDK;MIA;ERBB3;CD59;LGALS3;PTPRF;SAA1;S100A9;S100A8;APP;YBX1;RARRES1;MIF;RPSA;DDR1;EFNA1;MFGE8;AZGP1;BAMBI	CD34;PTPRB;ITGA6;ITGA5;IL6ST;STAB1;MCAM;NID1;CD36;ITGB1;NECTIN2;NOTCH1;NRP2;TNFRSF10D;LAMB2;AFDN;TM4SF1;EPHA4;ITGAV;TGFB1;INHBB;PTPRK;PLCG1;HLA-C	0.341486	0.537	0.012	0.0389514	M_A & M_U > 0.01
Cancer_epi	TAM	0.535817	240	351	16	24	33	532	0.0620301	1.626	4.16445	APP;LSR;MIF;S100A9;S100A8;MDK;SCGB3A1;ERBB3;DDR1;CD59;SAA1;ANXA2;S100A1;MIA;RARRES1;BAMBI	APOE;CD74;CD68;ITGB2;MARCO;EREG;CD44;RGS2;STAB1;SIGLEC1;FPR1;S100A4;TLR2;SDC3;CD36;TGFB1;LRP1;TLR4;ITGA5;TNFRSF14;HLA-C;NRP2;AREG;INHBA	0.807533	0.704	0.007	0.0311096	M_A | M_U < 0.01
Cancer_epi	Tcells	0.354591	240	313	14	16	22	523	0.042065	1.29902	3.04183	CD59;S100A8;MIF;CXCL14;ERBB3;NECTIN4;PTPRF;APP;DDR1;PCSK1N;LGALS3;MDK;MIA;S100A9	CD2;CD69;CXCR4;S100A4;TIGIT;FYN;HLA-C;GPR171;LAG3;TGFB1;CD44;AREG;ITGA4;TNFRSF14;RGS2;ITGB2	0.736865	0.355	0.003	0.00835469	M_A | M_U < 0.01
Cancer_epi_cycling	DC	0.0787652	201	286	6	16	16	401	0.0399002	0.607286	0.759983	MIF;CTSV;SAA1;ICAM1;CALR;HMGB1	CD74;HLA-DRA;HLA-DPA1;HLA-DPB1;HLA-DRB1;CD36;CXCR4;SPN;HLA-DQA1;HLA-DMB;HLA-DRB5;HLA-DMA;HLA-DQB1;TAP1;LY96;EZR	0.191819	0.209	0.002	0.00367005	M_A | M_U < 0.01
Cancer_epi_cycling	Endothelial	0.0757946	201	354	11	14	15	447	0.033557	1.01096	0.84256	NECTIN4;CALR;CLDN1;SAA1;YBX1;RARRES1;ICAM1;MIF;EFNA1;MFGE8;MUC1	CD34;SCARF1;MMP2;CD36;NECTIN2;NOTCH1;NRP2;VCAM1;TNFRSF10D;AFDN;EFNB1;EPHA4;ITGAV;ICAM1	0.022912	0.978	0.19	0.498551	M_A & M_U > 0.01
Cancer_epi_cycling	TAM	0.709057	201	351	11	27	28	445	0.0629213	1.1295	6.52184	LSR;CTSV;MIF;ICAM1;HMGB1;SAA1;ANXA2;GAS6;CALR;MUC1;RARRES1	APOE;HLA-DRA;HLA-DPA1;CD74;HLA-DPB1;HLA-DRB1;HLA-DQA1;HLA-DQB1;HLA-DRB5;ITGB2;HLA-DMA;HLA-DMB;CD44;HLA-DQA2;LY96;ITGAX;FPR1;ITGAM;TLR2;CD36;AXL;HLA-DQB2;HLA-DOA;LRP1;TNFRSF14;ICAM1;NRP2	2.12637	0.098	0.001	0.00100259	M_A | M_U < 0.01
Cancer_epi_cycling	Tcells	0.124921	201	313	4	10	10	439	0.022779	0.335105	1.4768	MIF;NECTIN4;ICAM1;CALR	CXCR4;TIGIT;IL2RG;EZR;SPN;ITGAL;CD44;TNFRSF14;TAP1;ITGB2	0.0715869	0.964	0.077	0.267266	M_A & M_U > 0.01
DC	Endothelial	0.411213	286	354	30	39	57	617	0.0923825	2.30263	4.22152	ITGA4;CD38;SCT;SELL;HLA-C;CSF2RB;HSP90AA1;VEGFB;NRP1;TGFB1;NOTCH4;HLA-DRA;HLA-DRB1;SEMA7A;EZR;SMPD3;LTB;GRN;LILRA4;CD4;CXCR3;CXCR4;PECAM1;CD36;LILRB1;TGFBR2;CD53;JAML;ACTR2;SPN	VWF;PECAM1;RAMP2;RAMP3;CD34;NOTCH4;KDR;FLT1;SEMA3F;ACVRL1;TGFBR2;JAG2;NRP1;CD81;MMP2;FSTL1;ITGB1;APP;ITGA1;VCAM1;TNFRSF1A;BST2;CXCL12;JAG1;TGFBR3;EFNB2;THBS1;HLA-A;ITGAV;PGF;TGFB1;CD63;HLA-C;LPP;CD320;CD109;LDLR;CXCL11;ICAM1	0.963937	0.265	0.002	0.0045276	M_A | M_U < 0.01
DC	Plasma_cells	0.00914648	286	285	2	2	2	522	0.00383142	0.0475161	0.405862	PECAM1;TNFSF13B	CD38;TNFRSF17	0.0103243	0.248	0.057	0.0743417	M_A & M_U > 0.01
DC	TAM	1.81537	286	351	46	53	137	609	0.224959	2.50397	10.8764	ITGA4;CD4;CD37;CTSS;CD53;LGMN;TNFSF9;HLA-DMB;HLA-DMA;TNFSF13B;HLA-DRA;HLA-DPA1;HLA-DPB1;HLA-DRB1;HLA-DQA1;HLA-DRB5;HLA-DQB1;CXCR3;AREG;TGFB1;CD74;SELL;TNFRSF17;CD36;CD68;SERPINF1;HLA-C;HLA-B;SEMA7A;VEGFB;LILRB1;GRN;CXCR4;TGFBR2;CSF2RB;LYN;SYK;PECAM1;NRP1;CD38;LTB;NOTCH4;SPN;EZR;TNFRSF21;PIK3CG	SPP1;HLA-DRA;HLA-DPA1;CD74;HLA-DPB1;HLA-DRB1;HLA-DQA1;CTSL;CTSS;CXCL10;HLA-DQB1;HLA-DRB5;MMP9;CXCL9;HLA-DMA;HLA-DMB;LGMN;VCAN;TNFSF13B;CCL13;S100A9;HLA-DQA2;PLXDC2;CD81;CD53;CD4;S100A8;CD63;CXCL11;CCL7;LILRB2;TFRC;PLXNC1;NRP1;HLA-DQB2;HLA-B;HLA-A;TNFRSF1B;TGFB1;PTPN6;HLA-DOA;ALCAM;PECAM1;LILRB1;CD40;SIGLEC10;HLA-C;IL6R;TGFBR1;ICAM1;VEGFA;CCL20;TNF	8.76696	0.001	0.001	1.48155e-05	M_A & M_U < 0.01
DC	Tcells	0.476397	286	313	33	28	58	576	0.100694	1.74517	5.65044	CXCR3;HLA-B;HLA-C;TGFB1;HLA-E;PSMB8;CSF2RB;PTPRE;SCN9A;CD36;SPN;SYK;ITPR1;PECAM1;CD55;CD53;LILRB1;NOTCH4;HLA-DRA;HLA-DRB1;HLA-DPA1;HLA-DPB1;HLA-DQA1;HLA-DRB5;HLA-DQB1;GRN;TNFSF9;CXCR4;TGFBR2;SEMA7A;LILRA4;CD4;LYN	CCL5;CD3D;CXCL13;CD3G;CXCR4;KLRD1;IFNG;CD8A;FYN;HLA-C;KLRC1;HLA-A;CD37;LAG3;ADGRE5;PIK3R1;HLA-B;TNFRSF1B;CD53;CD8B;TNFRSF9;TGFB1;CSK;ITGA1;BST2;IL16;HLA-F;PTPN6	1.18811	0.359	0.001	0.00320666	M_A | M_U < 0.01
Endothelial	Plasma_cells	0.0885286	354	285	1	1	1	603	0.00165837	0.405417	0.218364	PECAM1	CD38	0.19743	0.051	0.014	0.00588666	M_A & M_U > 0.01
Endothelial	TAM	2.71138	354	351	62	68	127	668	0.19012	6.51396	12.4321	ITGA5;S1PR1;ITGB1;ITGAV;APP;LDLR;CD81;CD63;KDR;ACKR1;IL1R1;TNFRSF1A;THBS1;TGFB1;ICAM2;VCAM1;ICAM1;LAMB1;LAMA4;LAMC1;LAMA5;LAMB2;LGALS9;HBEGF;CD36;HLA-C;CD59;MET;PTPRK;CXCL12;VWF;ANGPTL2;HLA-A;RAMP2;RAMP3;CALCRL;MMRN2;IL6ST;LIFR;SEMA3F;PGF;APLP2;GRN;JAK1;ACVRL1;TGFBR2;MMP2;FSTL1;TGFBR3;LPP;CD109;PECAM1;INSR;CSF2RB;BCR;NRP1;PDGFB;EFNB2;NOTCH4;FLT1;NRP2;NOTCH1	SPP1;APOE;HLA-DRA;CXCL8;HLA-DRB1;CCL18;IL1B;CXCL10;CCL2;GRN;CXCL3;MMP9;CXCL9;CXCL2;ITGB2;VCAN;IL1RN;CCL13;CD44;CCL8;S100A9;CD81;STAB1;CD53;LGALS9;LGALS1;ITGAX;CD4;SIRPA;S100A8;SIGLEC1;ACTR2;CXCL11;CCL7;ITGAM;LILRB2;HAVCR2;APLP2;ADM;CD36;GNAQ;CD93;OSM;NRP1;HLA-A;TNFRSF1B;LILRB3;CSF3R;TGFB1;PTPN6;ALCAM;LRP1;TLR4;PECAM1;LILRB1;ITGA5;PTPRC;CSF2RB;HLA-C;IL6R;ARPC5;LGALS3BP;TGFBR1;ICAM1;VEGFA;NRP2;INHB…	5.34112	0.709	0.002	0.010718	M_A | M_U < 0.01
Endothelial	Tcells	1.55508	354	313	64	44	112	685	0.163504	5.31395	8.86299	ACKR1;F2R;HLA-A;HLA-C;CD59;JAK1;TNFRSF1A;LGALS9;CXCL12;TGFB1;HLA-E;NECTIN2;ICAM1;PECAM1;KDR;ADAM15;MCAM;CD36;PLXNA2;ITGB1;APP;PLCG2;CSF2RB;EPHA4;PTK2;SLK;PTPRE;SOS1;PLCG1;TUBA1A;LPP;ITGB4;FLOT1;NOTCH4;CD81;APLP2;IL6ST;LIFR;CXCL11;GRN;CD34;LDLR;VCAM1;ACVRL1;TGFBR2;MMP2;FSTL1;TGFBR3;THBS1;ITGAV;CD109;ICAM2;LAMB1;LAMA4;LAMC1;LAMA5;LAMB2;HBEGF;ITGA5;CD320;VWF;TNFSF10;INSR;BCR	CCL5;GZMA;CD3D;CD2;CXCL13;IL7R;LTB;CD3G;PTPRC;CXCR4;KLRD1;CD8A;TIGIT;IL2RG;FYN;CD96;HLA-C;KLRC1;HLA-A;JAK1;PIK3R1;CXCR3;TNFRSF1B;SELL;CD53;CD8B;HSPA8;EZR;SPN;HSP90AA1;TGFB1;ITGAL;CD44;CSK;ITGA1;TLN1;JAML;STAT3;ITGA4;CASP8;PTPN6;DIP2A;HAVCR2;ITGB2	3.03511	0.496	0.003	0.0111754	M_A | M_U < 0.01
Plasma_cells	TAM	0.158041	285	351	3	4	4	581	0.00688468	0.583789	0.856186	CD79A;TNFRSF17;CD38	CXCL8;TNFSF13B;PTPN6;PECAM1	0.435069	0.046	0.004	0.00176651	M_A | M_U < 0.01
Plasma_cells	Tcells	0.0542504	285	313	1	2	2	569	0.00351494	0.177928	0.304901	CD79A	FYN;PTPN6	0.0741654	0.207	0.035	0.0429443	M_A & M_U > 0.01
TAM	Tcells	3.90717	351	313	74	61	137	652	0.210123	13.3718	11.241	CCR1;HLA-B;HLA-A;HLA-C;SIGLEC10;PTK2B;LGALS1;S100A8;SECTM1;CD40;LGALS9;TGFB1;PTPN6;HLA-E;IFNGR1;IFNGR2;TNF;IL1RN;ICAM1;FCGR2A;PLAUR;CD44;FCGR2B;PTPRE;SDC3;CD36;HCK;FGR;NFE2L2;SYK;PECAM1;PTPRC;CSF2RB;CD81;CD53;LILRB2;LILRB1;APLP2;HLA-DRA;HLA-DRB1;HLA-DPA1;HLA-DPB1;HLA-DQA1;HLA-DQB1;HLA-DRB5;HLA-DQA2;HLA-DQB2;CSF3R;IL6R;CXCL10;CXCL9;CCL13;CXCL11;CCL7;CCL20;GRN;VCAN;ALCAM;ITGB2;MMP9;TGFBR1;FPR3;FPR1…	CCL5;CD3D;CD52;CCL4;IL7R;CD69;CD7;LTB;CD3G;PTPRC;CXCR4;LCK;KLRD1;CD247;IFNG;CD8A;IL2RG;FYN;HLA-C;KLRC1;IL2RB;ICOS;HLA-A;CD37;LAG3;LAT;JAK1;PIK3R1;CXCR3;HLA-B;TNFRSF1B;SELL;CD53;CD8B;CD6;ICAM3;EZR;SPN;ZAP70;TGFB1;ITGAL;ANXA1;CD44;CSK;BTN3A2;CIRBP;AREG;PTGER4;TLN1;JAK3;STAT3;ITGA4;SIGIRR;CASP8;IL16;HLA-F;PTPN6;BCL2;HAVCR2;ITGB2;CCL3	9.35514	0.465	0.001	0.00403317	M_A | M_U < 0.01

## Sheet: S8 Table
S1_name	S1_gene	S2_name	S2_gene	u12
CAF	LRP1	Cancer_epi	MDK	0.0419394
CAF	ITGB1	Cancer_epi	MDK	0.0358466
CAF	SDC2	Cancer_epi	MDK	0.0257209
CAF	NOTCH2	Cancer_epi	MDK	0.00407582
CAF	NID1	Cancer_epi	PTPRF	0.0204817
CAF	SPON1	Cancer_epi	APP	0.0134405
CAF	APOE	Cancer_epi	APP	0.00216014
CAF	PDGFRB	Cancer_epi	MFGE8	0.0342345
CAF	ITGAV	Cancer_epi	MFGE8	0.0192012
CAF	ITGB5	Cancer_epi	MFGE8	0.0121961
CAF	MCAM	Cancer_epi	LGALS3	0.00521115
CAF	ITGAV	Cancer_epi	AZGP1	0.0167311
CAF	NOTCH3	Cancer_epi	SCGB3A1	0.00614663
CAF	ITGB1	Cancer_epi	MIA	0.0220539
CAF	ITGA5	Cancer_epi	MIA	0.00683164
CAF	PLAT	Cancer_epi	ANXA2	0.0111769
CAF	INHBA	Cancer_epi	BAMBI	0.0227904
CAF	LAMB2	Cancer_epi	RPSA	0.0103849
CAF	FAM3C	Cancer_epi	LAMP1	0.00375495
CAF	IL6ST	Cancer_epi	ERBB3	0.0108691
CAF	PLA2G2A	Cancer_epi	ERBB3	0.0319239
CAF	APOE	Cancer_epi	LSR	0.00122957

## Sheet: S9 Table 
gene	rX	rA	ddX	ddA	ddX_S	ddA_gene	dX	dA	dX_S	dA_gene	specific
ACKR1	0.375	1	3	14	TAM;T cells;CAF	CXCL9;CXCL10;CCL2;CXCL2;CXCL1;CXCL11;CCL13;CCL7;CXCL8;CCL5;CXCL13;CCL18;CXCL3;CCL8	8	14	Plasma_cells;TAM;Tcells;Bcells;CAF;Cancer_epi;Cancer_epi_cycling;DC	CCL5;CXCL2;CXCL9;CXCL10;CCL2;CXCL1;CXCL8;CXCL11;CCL13;CCL7;CCL8;CXCL13;CCL18;CXCL3	other
ACTR2	0.333333	1	1	1	Endothelial	LDLR	3	1	Endothelial;Plasma_cells;Bcells	LDLR	other
ACVRL1	0.444444	1	4	2	TAM;T cells;CAF;DC	TGFB1;TGFB3	9	2	Cancer_epi;Cancer_epi_cycling;DC;Endothelial;Plasma_cells;TAM;Tcells;Bcells;CAF	TGFB1;TGFB3	other
ADAM15	0.125	1	1	1	T cells	FYN	8	1	Cancer_epi;Cancer_epi_cycling;DC;Endothelial;Plasma_cells;TAM;Tcells;Bcells	FYN	other
ADGRE5	0.5	1	2	1	DC;B cells	CD55	4	1	DC;Plasma_cells;TAM;Bcells	CD55	other
ADM	0.4	0.666667	2	4	Endothelial;CAF	RAMP1;RAMP2;RAMP3;CALCRL	5	6	Endothelial;Plasma_cells;TAM;Tcells;CAF	RAMP1;ACKR3;RAMP2;RAMP3;CALCRL;GPR84	CAF
ALCAM	0.666667	1	4	2	T cells;CAF;DC;Endothelial	NRP1;CD6	6	2	TAM;Tcells;CAF;Cancer_epi;DC;Endothelial	NRP1;CD6	other
ANGPTL2	0.375	1	3	6	Endothelial;TAM;CAF	ITGB1;ITGA5;LILRB2;TIE1;LILRB3;TLR4	8	6	Cancer_epi;Cancer_epi_cycling;DC;Endothelial;Plasma_cells;TAM;Tcells;CAF	ITGB1;ITGA5;TLR4;LILRB2;TIE1;LILRB3	CAF
ANGPTL4	0.25	0.6	2	3	Endothelial;TAM	SDC3;CDH5;TIE1	8	5	Cancer_epi;Cancer_epi_cycling;DC;Endothelial;Plasma_cells;TAM;Tcells;Bcells	SDC1;SDC2;SDC3;CDH5;TIE1	CAF
ANXA1	0.166667	0.5	1	2	TAM	FPR3;FPR1	6	4	Cancer_epi_cycling;DC;Plasma_cells;TAM;Tcells;Bcells	EGFR;SRC;FPR3;FPR1	other
ANXA2	0.333333	0.75	3	3	TAM;CAF;Cancer epithelial	PLAT;LGALS3;TLR2	9	4	CAF;Cancer_epi;Cancer_epi_cycling;DC;Endothelial;Plasma_cells;TAM;Tcells;Bcells	EGFR;LGALS3;PLAT;TLR2	Cancer_epi
APLP2	0.428571	1	3	1	TAM;T cells;Endothelial	HLA-A	7	1	Cancer_epi;Cancer_epi_cycling;DC;Endothelial;Plasma_cells;TAM;Tcells	HLA-A	other
APOE	0.555556	0.75	5	6	Cancer epithelial;Endothelial;TAM;CAF;Cancer cycling	LRP1;SDC2;APP;LSR;LDLR;TREM2	9	8	CAF;Cancer_epi;Cancer_epi_cycling;DC;Endothelial;Plasma_cells;TAM;Tcells;Bcells	LDLR;SDC2;APP;LSR;LRP1;LRP8;LRP6;TREM2	CAF
APP	0.444444	0.8	4	4	TAM;T cells;CAF;DC	TGFB1;SPON1;APOE;FYN	9	5	CAF;Cancer_epi;Cancer_epi_cycling;DC;Endothelial;Plasma_cells;TAM;Tcells;Bcells	TGFB1;FYN;APOE;SPON1;NOTCH1	Cancer_epi
AREG	0.222222	0.5	2	2	TAM;Cancer epithelial	ERBB3;MMP9	9	4	CAF;Cancer_epi;Cancer_epi_cycling;DC;Endothelial;Plasma_cells;TAM;Tcells;Bcells	EGFR;ERBB3;ERBB2;MMP9	other
ARPC5	0.333333	1	1	1	Endothelial	LDLR	3	1	Endothelial;Plasma_cells;Bcells	LDLR	other
AXL	0.25	0.666667	2	2	CAF;Cancer cycling	MXRA5;GAS6	8	3	Cancer_epi_cycling;DC;Endothelial;Plasma_cells;TAM;Tcells;Bcells;CAF	GAS6;MXRA5;IL15RA	CAF
AZGP1	0.166667	1	1	1	CAF	ITGAV	6	1	CAF;Endothelial;Plasma_cells;TAM;Tcells;Bcells	ITGAV	Cancer_epi
BAMBI	0.25	0.5	2	1	TAM;CAF	INHBA	8	2	CAF;Cancer_epi_cycling;DC;Endothelial;Plasma_cells;TAM;Tcells;Bcells	INHBA;INHBB	Cancer_epi
BCL2	0.166667	0.5	1	1	TAM	TNF	6	2	CAF;Cancer_epi;Endothelial;Plasma_cells;TAM;Tcells	TNF;TP53	other
BCR	0.25	1	2	1	TAM;T cells	PTPN6	8	1	Plasma_cells;TAM;Tcells;Bcells;CAF;Cancer_epi;Cancer_epi_cycling;DC	PTPN6	other
BMP1	0.5	1	1	1	Endothelial	BMPR2	2	1	Endothelial;CAF	BMPR2	CAF
BMPR2	0.142857	0.5	1	1	CAF	BMP1	7	2	DC;Endothelial;Plasma_cells;TAM;Tcells;Bcells;CAF	RGMA;BMP1	other
BST2	1	1	1	1	DC	LILRA4	1	1	DC	LILRA4	CAF
BTN3A2	1	1	1	1	TAM	PILRA	1	1	TAM	PILRA	other
CALCRL	0.666667	1	2	1	TAM;CAF	ADM	3	1	TAM;Tcells;CAF	ADM	other
CALR	0.25	0.333333	2	2	DC;TAM	LRP1;TAP1	8	6	CAF;Cancer_epi;DC;Endothelial;Plasma_cells;TAM;Tcells;Bcells	ITGAV;PDIA3;LRP1;TAP1;SCARF1;ITGA3	other
CASP8	0.444444	0.75	4	3	B cells;CAF;Endothelial;TAM	PTPN6;TNFRSF1A;TNFSF10	9	4	Cancer_epi_cycling;DC;Endothelial;Plasma_cells;TAM;Tcells;Bcells;CAF;Cancer_epi	FYN;PTPN6;TNFRSF1A;TNFSF10	other
CCL13	1	0.666667	3	2	T cells;DC;Endothelial	CXCR3;ACKR1	3	3	Tcells;DC;Endothelial	CXCR3;CCR2;ACKR1	other
CCL18	1	1	1	1	Endothelial	ACKR1	1	1	Endothelial	ACKR1	other
CCL2	0.428571	0.75	3	3	Endothelial;TAM;CAF	MMP14;ACKR1;CCR1	7	4	DC;Endothelial;Plasma_cells;TAM;Tcells;Bcells;CAF	MMP14;CCR2;ACKR1;CCR1	CAF
CCL20	1	1	3	2	T cells;B cells;DC	CCR6;CXCR3	3	2	DC;Tcells;Bcells	CCR6;CXCR3	other
CCL3	0.5	0.5	1	1	TAM	CCR1	2	2	DC;TAM	CCR2;CCR1	other
CCL4	1	1	1	1	TAM	CCR1	1	1	TAM	CCR1	other
CCL5	0.428571	0.6	3	3	DC;Endothelial;TAM	CXCR3;ACKR1;CCR1	7	5	Cancer_epi;Cancer_epi_cycling;DC;Endothelial;TAM;Tcells;Bcells	SDC1;CXCR3;ACKR1;CCR1;CCRL2	other
CCL7	1	0.666667	3	2	T cells;DC;Endothelial	CXCR3;ACKR1	3	3	Tcells;DC;Endothelial	CXCR3;CCR2;ACKR1	other
CCL8	0.5	0.5	1	1	Endothelial	ACKR1	2	2	DC;Endothelial	CCR2;ACKR1	other
CCR1	0.25	1	2	4	T cells;CAF	CCL2;CCL5;CCL4;CCL3	8	4	Tcells;Bcells;CAF;Cancer_epi;Cancer_epi_cycling;DC;Endothelial;Plasma_cells	CCL5;CCL3;CCL4;CCL2	other
CCR6	0.125	0.333333	1	1	TAM	CCL20	8	3	CAF;Cancer_epi;Cancer_epi_cycling;DC;Endothelial;Plasma_cells;TAM;Tcells	CCL20;TNFSF10;DEFB1	other
CD109	0.375	1	3	1	TAM;T cells;DC	TGFB1	8	1	Cancer_epi;Cancer_epi_cycling;DC;Endothelial;Plasma_cells;TAM;Tcells;Bcells	TGFB1	other
CD19	0.375	1	3	3	DC;TAM;T cells	HLA-DRA;HLA-DRB1;FYN	8	3	CAF;Cancer_epi;Cancer_epi_cycling;DC;Endothelial;Plasma_cells;TAM;Tcells	FYN;HLA-DRA;HLA-DRB1	other
CD2	0.444444	0.5	4	2	B cells;CAF;Cancer epithelial;Endothelial	CD48;CD59	9	4	CAF;Cancer_epi;Cancer_epi_cycling;DC;Endothelial;Plasma_cells;TAM;Tcells;Bcells	FYN;CD59;CD48;CD58	other
CD200	0.166667	1	1	1	CAF	MXRA5	6	1	Plasma_cells;TAM;Tcells;Bcells;CAF;DC	MXRA5	other
CD22	0.25	1	2	1	TAM;T cells	PTPN6	8	1	CAF;Cancer_epi;Cancer_epi_cycling;DC;Endothelial;Plasma_cells;TAM;Tcells	PTPN6	other
CD247	0.222222	0.5	2	1	B cells;TAM	PTPN6	9	2	Cancer_epi_cycling;DC;Endothelial;Plasma_cells;TAM;Tcells;Bcells;CAF;Cancer_epi	FYN;PTPN6	other
CD248	1	1	1	1	Endothelial	MMRN2	1	1	Endothelial	MMRN2	CAF
CD320	0.666667	1	2	1	T cells;DC	JAML	3	1	TAM;Tcells;DC	JAML	other
CD34	0.25	0.5	2	1	T cells;DC	SELL	8	2	Plasma_cells;TAM;Tcells;Bcells;CAF;Cancer_epi;Cancer_epi_cycling;DC	SELL;NECTIN4	other
CD36	0.666667	1	6	7	Endothelial;TAM;T cells;CAF;Cancer epithelial;Cancer cycling	THBS2;THBS1;COMP;S100A9;S100A8;SAA1;FYN	9	7	Endothelial;Plasma_cells;TAM;Tcells;Bcells;CAF;Cancer_epi;Cancer_epi_cycling;DC	FYN;S100A8;S100A9;SAA1;THBS2;THBS1;COMP	other
CD37	0.333333	1	3	2	DC;TAM;B cells	HLA-DRA;HLA-DRB1	9	2	CAF;Cancer_epi;Cancer_epi_cycling;DC;Endothelial;Plasma_cells;TAM;Tcells;Bcells	HLA-DRA;HLA-DRB1	other
CD38	0.4	1	2	1	Endothelial;TAM	PECAM1	5	1	DC;Endothelial;Plasma_cells;TAM;Cancer_epi	PECAM1	other
CD3D	0.375	1	3	3	DC;Endothelial;TAM	HLA-C;HLA-B;HLA-A	8	3	Cancer_epi;Cancer_epi_cycling;DC;Endothelial;Plasma_cells;TAM;Tcells;Bcells	HLA-C;HLA-B;HLA-A	other
CD3G	0.375	0.75	3	3	DC;Endothelial;TAM	HLA-C;HLA-B;HLA-A	8	4	Cancer_epi;Cancer_epi_cycling;DC;Endothelial;Plasma_cells;TAM;Tcells;Bcells	FYN;HLA-C;HLA-B;HLA-A	other
CD4	0.666667	1	6	14	Endothelial;TAM;T cells;B cells;CAF;DC	HLA-DQB1;HLA-DPB1;HLA-DRA;HLA-DPA1;HLA-DRB1;HLA-DQA1;HLA-DOB;HLA-DMA;HLA-DMB;HLA-DRB5;IL16;CXCL12;HLA-DQA2;HLA-DOA	9	14	Cancer_epi_cycling;DC;Endothelial;Plasma_cells;TAM;Tcells;Bcells;CAF;Cancer_epi	HLA-DRA;HLA-DPA1;HLA-DRB1;HLA-DQB1;HLA-DPB1;HLA-DQA1;HLA-DOB;HLA-DMA;HLA-DMB;HLA-DRB5;IL16;CXCL12;HLA-DOA;HLA-DQA2	other
CD40	0.444444	0.666667	4	2	DC;TAM;T cells;B cells	LTB;TNFSF13B	9	3	CAF;Cancer_epi;Cancer_epi_cycling;DC;Endothelial;Plasma_cells;TAM;Tcells;Bcells	LTB;TNFSF13B;IL11RA	other
CD44	0.666667	0.875	6	14	T cells;CAF;Cancer epithelial;Cancer cycling;Endothelial;TAM	LAMB2;VCAN;LAMA4;LAMB1;LAMC1;COL6A3;MIF;KDR;LAMA5;LGALS9;HBEGF;SPP1;VEGFA;FYN	9	16	CAF;Cancer_epi;Cancer_epi_cycling;DC;Endothelial;Plasma_cells;TAM;Tcells;Bcells	FYN;LGALS9;VEGFA;VCAN;LAMB3;SPP1;MIF;LAMB2;COL6A3;LAMB1;LAMA4;LAMC1;HBEGF;LAMC2;KDR;LAMA5	other
CD46	0.166667	1	1	1	CAF	JAG1	6	1	Plasma_cells;Tcells;Bcells;CAF;DC;Endothelial	JAG1	other
CD48	0.111111	1	1	1	T cells	CD2	9	1	CAF;Cancer_epi;Cancer_epi_cycling;DC;Endothelial;Plasma_cells;TAM;Tcells;Bcells	CD2	other
CD52	1	1	1	1	TAM	SIGLEC10	1	1	TAM	SIGLEC10	other
CD53	0.555556	1	5	3	DC;TAM;T cells;Endothelial;B cells	HLA-DRA;HLA-DRB1;HLA-C	9	3	CAF;Cancer_epi;Cancer_epi_cycling;DC;Endothelial;Plasma_cells;TAM;Tcells;Bcells	HLA-DRA;HLA-DRB1;HLA-C	other
CD55	0.222222	1	2	2	T cells;B cells	ADGRE5;FYN	9	2	CAF;Cancer_epi;Cancer_epi_cycling;DC;Endothelial;Plasma_cells;TAM;Tcells;Bcells	FYN;ADGRE5	other
CD59	0.333333	1	3	3	Endothelial;TAM;T cells	CD2;STAB1;SIGLEC1	9	3	CAF;Cancer_epi;Cancer_epi_cycling;DC;Endothelial;Plasma_cells;TAM;Tcells;Bcells	CD2;STAB1;SIGLEC1	both
CD6	0.333333	0.5	1	1	TAM	ALCAM	3	2	Endothelial;Plasma_cells;TAM	ALCAM;DAG1	other
CD63	0.333333	1	3	1	DC;TAM;B cells	HLA-DRA	9	1	CAF;Cancer_epi;Cancer_epi_cycling;DC;Endothelial;Plasma_cells;TAM;Tcells;Bcells	HLA-DRA	CAF
CD68	0.222222	1	2	2	TAM;Cancer epithelial	S100A9;S100A8	9	2	CAF;Cancer_epi;Cancer_epi_cycling;DC;Endothelial;Plasma_cells;TAM;Tcells;Bcells	S100A8;S100A9	other
CD69	0.333333	1	3	4	TAM;CAF;Cancer epithelial	LGALS1;MXRA5;MYL9;S100A8	9	4	CAF;Cancer_epi;Cancer_epi_cycling;DC;Endothelial;Plasma_cells;TAM;Tcells;Bcells	LGALS1;MXRA5;MYL9;S100A8	other
CD7	1	1	1	1	TAM	SECTM1	1	1	TAM	SECTM1	other
CD74	0.555556	0.75	5	3	Cancer cycling;DC;TAM;B cells;Cancer epithelial	HLA-DMA;HLA-DMB;MIF	9	4	CAF;Cancer_epi;Cancer_epi_cycling;DC;Endothelial;Plasma_cells;TAM;Tcells;Bcells	HLA-DMA;HLA-DMB;MIF;COPA	other
CD79A	0.222222	1	2	3	TAM;T cells	PTPN6;CXCL8;FYN	9	3	CAF;Cancer_epi;Cancer_epi_cycling;DC;Endothelial;Plasma_cells;TAM;Tcells;Bcells	FYN;PTPN6;CXCL8	other
CD79B	0.222222	1	2	2	TAM;T cells	PTPN6;FYN	9	2	CAF;Cancer_epi;Cancer_epi_cycling;DC;Endothelial;Plasma_cells;TAM;Tcells;Bcells	FYN;PTPN6	other
CD81	0.666667	1	6	4	DC;Endothelial;TAM;T cells;B cells;CAF	HLA-DRA;HLA-DRB1;CD99;HLA-C	9	4	CAF;Cancer_epi;Cancer_epi_cycling;DC;Endothelial;Plasma_cells;TAM;Tcells;Bcells	HLA-DRA;HLA-DRB1;CD99;HLA-C	CAF
CD8A	0.5	0.571429	4	4	B cells;DC;Endothelial;TAM	HLA-E;HLA-C;HLA-B;HLA-A	8	7	Bcells;CAF;Cancer_epi;Cancer_epi_cycling;DC;Endothelial;Plasma_cells;TAM	HLA-C;HLA-B;LAT;LCK;HLA-E;HLA-A;HLA-F	other
CD8B	0.571429	0.8	4	4	B cells;DC;Endothelial;TAM	HLA-E;HLA-C;HLA-B;HLA-A	7	5	Bcells;Cancer_epi;Cancer_epi_cycling;DC;Endothelial;Plasma_cells;TAM	HLA-C;HLA-B;HLA-E;HLA-A;HLA-F	other
CD93	1	1	1	1	Endothelial	MMRN2	1	1	Endothelial	MMRN2	other
CD96	0.125	1	1	1	Endothelial	NECTIN2	8	1	Cancer_epi_cycling;DC;Endothelial;Plasma_cells;TAM;Tcells;Bcells;CAF	NECTIN2	other
CD99	0.25	0.666667	2	2	Endothelial;TAM	CD81;PILRA	8	3	CAF;Cancer_epi;DC;Endothelial;Plasma_cells;TAM;Tcells;Bcells	CD81;PILRB;PILRA	CAF
CDH5	1	1	1	1	CAF	ANGPTL4	1	1	CAF	ANGPTL4	other
CDK1	0.111111	0.5	1	1	Cancer epithelial	DDR1	9	2	CAF;Cancer_epi;Cancer_epi_cycling;DC;Endothelial;Plasma_cells;TAM;Tcells;Bcells	DDR1;TP53	other
CIRBP	1	1	1	1	TAM	TREM1	1	1	TAM	TREM1	CAF
CLDN1	0.111111	0.333333	1	1	Cancer epithelial	CLDN3	9	3	CAF;Cancer_epi;Cancer_epi_cycling;DC;Endothelial;Plasma_cells;TAM;Tcells;Bcells	CLDN3;MMP2;EFNB1	other
CLDN3	0.125	1	1	1	Cancer cycling	CLDN1	8	1	CAF;Cancer_epi;Cancer_epi_cycling;DC;Endothelial;Plasma_cells;Tcells;Bcells	CLDN1	Cancer_epi
CLEC11A	0.166667	1	1	1	Endothelial	ITGB1	6	1	Cancer_epi;Cancer_epi_cycling;DC;Endothelial;Plasma_cells;Tcells	ITGB1	CAF
CLEC2D	0.25	0.5	1	1	CAF	FAM3C	4	2	CAF;Endothelial;Tcells;Bcells	FAM3C;KLRB1	other
COL10A1	1	1	2	1	DC;TAM	LAIR1	2	1	DC;TAM	LAIR1	CAF
COL16A1	0.166667	1	1	1	Endothelial	ITGB1	6	1	Cancer_epi;Cancer_epi_cycling;DC;Endothelial;Plasma_cells;Tcells	ITGB1	CAF
COL6A3	0.375	0.8	3	4	Endothelial;TAM;T cells	ITGB1;ITGA1;CD44;ITGA2	8	5	Cancer_epi;Cancer_epi_cycling;DC;Endothelial;Plasma_cells;TAM;Tcells;Bcells	SDC1;CD44;ITGB1;ITGA1;ITGA2	CAF
COLEC12	0.25	1	2	1	Endothelial;TAM	LGALS9	8	1	Cancer_epi;Cancer_epi_cycling;DC;Endothelial;Plasma_cells;TAM;Tcells;Bcells	LGALS9	CAF
COMP	0.375	0.6	3	3	DC;Endothelial;TAM	ITGB1;ITGA5;CD36	8	5	Cancer_epi;Cancer_epi_cycling;DC;Endothelial;Plasma_cells;TAM;Tcells;Bcells	SDC1;ITGB1;ITGA5;CD47;CD36	CAF
CSF2RB	0.444444	0.75	4	3	Endothelial;TAM;T cells;B cells	PTPN6;KDR;FYN	9	4	Endothelial;Plasma_cells;TAM;Tcells;Bcells;CAF;Cancer_epi;Cancer_epi_cycling;DC	FYN;PTPN6;KDR;PTPN11	other
CSF3R	0.25	0.333333	2	1	T cells;Endothelial	JAK1	8	3	Tcells;Bcells;CAF;Cancer_epi;Cancer_epi_cycling;DC;Endothelial;Plasma_cells	JAK1;CSF1;JAK2	other
CSK	0.5	1	4	3	DC;TAM;T cells;Endothelial	PECAM1;FYN;ITGAL	8	3	Cancer_epi;Cancer_epi_cycling;DC;Endothelial;Plasma_cells;TAM;Tcells;Bcells	FYN;PECAM1;ITGAL	other
CTSL	0.222222	0.769231	2	10	B cells;DC	HLA-DQB1;HLA-DPB1;HLA-DRA;HLA-DPA1;HLA-DRB1;HLA-DQA1;HLA-DOB;HLA-DMA;HLA-DMB;HLA-DRB5	9	13	CAF;Cancer_epi;Cancer_epi_cycling;DC;Endothelial;Plasma_cells;TAM;Tcells;Bcells	HLA-DRA;HLA-DPA1;HLA-DRB1;HLA-DQB1;HLA-DPB1;HLA-DQA1;HLA-DOB;HLA-DMA;HLA-DMB;HLA-DRB5;HLA-DOA;HLA-DQA2;HLA-DQB2	other
CTSS	0.333333	1	3	13	TAM;B cells;DC	HLA-DQB1;HLA-DPB1;HLA-DRA;HLA-DPA1;HLA-DRB1;HLA-DQA1;HLA-DOB;HLA-DMA;HLA-DMB;HLA-DRB5;HLA-DQA2;HLA-DQB2;HLA-DOA	9	13	CAF;Cancer_epi;Cancer_epi_cycling;DC;Endothelial;Plasma_cells;TAM;Tcells;Bcells	HLA-DRA;HLA-DPA1;HLA-DRB1;HLA-DQB1;HLA-DPB1;HLA-DQA1;HLA-DOB;HLA-DMA;HLA-DMB;HLA-DRB5;HLA-DOA;HLA-DQA2;HLA-DQB2	other
CTSV	0.333333	1	3	13	DC;TAM;B cells	HLA-DQB1;HLA-DPB1;HLA-DRA;HLA-DPA1;HLA-DRB1;HLA-DQA1;HLA-DOB;HLA-DMA;HLA-DMB;HLA-DRB5;HLA-DQA2;HLA-DQB2;HLA-DOA	9	13	CAF;Cancer_epi;Cancer_epi_cycling;DC;Endothelial;Plasma_cells;TAM;Tcells;Bcells	HLA-DRA;HLA-DPA1;HLA-DRB1;HLA-DQB1;HLA-DPB1;HLA-DQA1;HLA-DOB;HLA-DMA;HLA-DMB;HLA-DRB5;HLA-DOA;HLA-DQA2;HLA-DQB2	other
CXCL1	1	1	1	1	Endothelial	ACKR1	1	1	Endothelial	ACKR1	CAF
CXCL10	1	1	4	3	DC;Endothelial;TAM;T cells	CXCR3;ACKR1;TLR4	4	3	DC;Endothelial;TAM;Tcells	CXCR3;TLR4;ACKR1	CAF
CXCL11	1	0.666667	3	2	T cells;DC;Endothelial	CXCR3;ACKR1	3	3	Tcells;DC;Endothelial	CXCR3;ACKR3;ACKR1	other
CXCL12	0.555556	0.875	5	7	DC;Endothelial;TAM;T cells;CAF	CXCR4;ITGB1;ITGAV;ITGA5;ITGA4;CD4;CXCR3	9	8	Cancer_epi;Cancer_epi_cycling;DC;Endothelial;Plasma_cells;TAM;Tcells;Bcells;CAF	CXCR4;ITGAV;ITGB1;ITGA5;CD4;ITGA4;CXCR3;ACKR3	CAF
CXCL13	1	1	2	2	DC;Endothelial	CXCR3;ACKR1	2	2	DC;Endothelial	CXCR3;ACKR1	other
CXCL14	0.25	1	2	1	DC;T cells	CXCR4	8	1	Cancer_epi;Cancer_epi_cycling;DC;Endothelial;Plasma_cells;Tcells;Bcells;CAF	CXCR4	both
CXCL2	1	1	1	1	Endothelial	ACKR1	1	1	Endothelial	ACKR1	CAF
CXCL3	1	1	1	1	Endothelial	ACKR1	1	1	Endothelial	ACKR1	other
CXCL8	0.444444	0.571429	4	4	B cells;CAF;Endothelial;Plasma cells	CD79A;SDC2;KDR;ACKR1	9	7	Cancer_epi_cycling;DC;Endothelial;Plasma_cells;TAM;Tcells;Bcells;CAF;Cancer_epi	SDC1;SDC2;CD79A;KDR;ACKR1;SDC3;MMP9	other
CXCL9	0.666667	1	4	3	DC;Endothelial;TAM;T cells	CXCR3;ACKR1;FCGR2A	6	3	Cancer_epi;Cancer_epi_cycling;DC;Endothelial;TAM;Tcells	FCGR2A;CXCR3;ACKR1	CAF
CXCR3	0.444444	1	4	9	Endothelial;TAM;T cells;CAF	CXCL12;CXCL9;CXCL10;CXCL11;CCL13;CCL7;CCL20;CCL5;CXCL13	9	9	Endothelial;Plasma_cells;TAM;Tcells;Bcells;CAF;Cancer_epi;Cancer_epi_cycling;DC	CCL5;CCL20;CXCL12;CXCL9;CXCL10;CXCL11;CCL13;CCL7;CXCL13	other
CXCR4	0.888889	1	8	4	Cancer cycling;DC;TAM;T cells;Endothelial;B cells;CAF;Cancer epithelial	TGFB1;CXCL12;CXCL14;MIF	9	4	CAF;Cancer_epi;Cancer_epi_cycling;DC;Endothelial;Plasma_cells;TAM;Tcells;Bcells	TGFB1;MIF;CXCL12;CXCL14	other
DCN	0.5	0.857143	4	6	DC;Endothelial;TAM;T cells	TGFB1;LRP1;KDR;MET;TLR2;TLR4	8	7	Cancer_epi;Cancer_epi_cycling;DC;Endothelial;Plasma_cells;TAM;Tcells;Bcells	EGFR;TGFB1;LRP1;TLR4;KDR;MET;TLR2	CAF
DDR1	0.333333	0.571429	3	4	Cancer cycling;TAM;T cells	HLA-C;CDK1;TM4SF1;RGS2	9	7	CAF;Cancer_epi;Cancer_epi_cycling;DC;Endothelial;Plasma_cells;TAM;Tcells;Bcells	HLA-C;TM4SF1;CDK1;COL8A2;RGS2;TP53;PLCG1	Cancer_epi
DIP2A	0.666667	1	2	1	CAF;Endothelial	FSTL1	3	1	Tcells;CAF;Endothelial	FSTL1	other
DSC2	0.111111	1	1	1	Cancer cycling	DSG3	9	1	CAF;Cancer_epi;Cancer_epi_cycling;DC;Endothelial;Plasma_cells;TAM;Tcells;Bcells	DSG3	Cancer_epi
DSC3	0.111111	1	1	1	Cancer epithelial	DSG3	9	1	CAF;Cancer_epi;Cancer_epi_cycling;DC;Endothelial;Plasma_cells;TAM;Tcells;Bcells	DSG3	other
DSG3	0.222222	1	2	2	Cancer cycling;Cancer epithelial	DSC2;DSC3	9	2	CAF;Cancer_epi;Cancer_epi_cycling;DC;Endothelial;Plasma_cells;TAM;Tcells;Bcells	DSC2;DSC3	Cancer_epi
ECM1	0.5	1	1	1	Endothelial	ITGB4	2	1	Endothelial;Tcells	ITGB4	CAF
EDIL3	0.2	0.5	1	1	Endothelial	ITGAV	5	2	Endothelial;Plasma_cells;TAM;Tcells;Bcells	ITGAV;ITGB5	CAF
EDN1	0.333333	0.5	1	2	CAF	EDNRA;EDNRB	3	4	CAF;Endothelial;TAM	EDNRA;EDNRB;ADGRL4;ECE1	other
EDNRA	0.125	0.5	1	1	Endothelial	EDN1	8	2	Cancer_epi;Cancer_epi_cycling;DC;Endothelial;Plasma_cells;TAM;Tcells;Bcells	EDN1;EDN2	CAF
EDNRB	0.111111	0.5	1	1	Endothelial	EDN1	9	2	Cancer_epi;Cancer_epi_cycling;DC;Endothelial;Plasma_cells;TAM;Tcells;Bcells;CAF	EDN1;EDN2	CAF
EFNB2	0.222222	0.2	2	1	TAM;DC	PECAM1	9	5	CAF;Cancer_epi;Cancer_epi_cycling;DC;Endothelial;Plasma_cells;TAM;Tcells;Bcells	EPHB3;RHBDL2;PECAM1;EPHA4;EPHB4	other
EPHA4	0.125	0.166667	1	1	T cells	FYN	8	6	Plasma_cells;TAM;Tcells;Bcells;CAF;Cancer_epi;Cancer_epi_cycling;DC	FYN;EFNA4;EFNB2;EFNA1;EFNA3;EFNA5	other
ERBB3	0.333333	0.75	3	6	TAM;T cells;CAF	IL6ST;PLA2G2A;AREG;FYN;EREG;S100A4	9	8	CAF;Cancer_epi;Cancer_epi_cycling;DC;Endothelial;Plasma_cells;TAM;Tcells;Bcells	FYN;S100A4;IFNAR2;AREG;IL6ST;PLA2G2A;LRIG1;EREG	Cancer_epi
EREG	0.125	0.333333	1	1	Cancer epithelial	ERBB3	8	3	Tcells;Bcells;CAF;Cancer_epi;Cancer_epi_cycling;DC;Endothelial;Plasma_cells	EGFR;ERBB3;ERBB2	other
EZR	0.571429	1	4	2	Cancer cycling;TAM;Endothelial;CAF	VCAM1;ICAM1	7	2	CAF;Cancer_epi_cycling;Endothelial;Plasma_cells;TAM;Tcells;Bcells	ICAM1;VCAM1	other
F2R	0.111111	1	1	1	T cells	GZMA	9	1	Cancer_epi;Cancer_epi_cycling;DC;Endothelial;Plasma_cells;TAM;Tcells;Bcells;CAF	GZMA	CAF
FAM3C	0.333333	0.75	3	3	Cancer epithelial;Endothelial;T cells	LIFR;LAMP1;CLEC2D	9	4	CAF;Cancer_epi;Cancer_epi_cycling;DC;Endothelial;Plasma_cells;TAM;Tcells;Bcells	LAMP1;CLEC2D;ADGRG5;LIFR	CAF
FBLN1	0.142857	1	1	1	Endothelial	ITGB1	7	1	CAF;Cancer_epi;Cancer_epi_cycling;DC;Endothelial;Plasma_cells;Tcells	ITGB1	CAF
FCGR2A	0.222222	1	2	2	T cells;CAF	CXCL9;FYN	9	2	Cancer_epi_cycling;DC;Endothelial;Plasma_cells;TAM;Tcells;Bcells;CAF;Cancer_epi	FYN;CXCL9	other
FCGR2B	0.142857	1	1	1	T cells	FYN	7	1	Tcells;Bcells;Cancer_epi;Cancer_epi_cycling;DC;Endothelial;Plasma_cells	FYN	other
FGF7	0.428571	0.333333	3	1	DC;Endothelial;TAM	NRP1	7	3	Cancer_epi;DC;Endothelial;Plasma_cells;TAM;Tcells;Bcells	FGFR1;NRP1;FGFR2	CAF
FGFR1	0.166667	0.5	1	1	Endothelial	SPARC	6	2	CAF;Cancer_epi;Cancer_epi_cycling;Endothelial;TAM;Tcells	FGF7;SPARC	CAF
FGR	0.142857	1	1	1	T cells	FYN	7	1	Tcells;Bcells;Cancer_epi;Cancer_epi_cycling;DC;Endothelial;Plasma_cells	FYN	other
FLOT1	0.125	1	1	1	T cells	FYN	8	1	Cancer_epi;Cancer_epi_cycling;DC;Endothelial;Plasma_cells;TAM;Tcells;Bcells	FYN	other
FLT1	0.375	0.5	3	3	TAM;CAF;DC	PGF;VEGFB;VEGFA	8	6	Plasma_cells;TAM;Tcells;Bcells;CAF;Cancer_epi;DC;Endothelial	VEGFA;PGF;PDGFC;VEGFB;KDR;PTPN11	other
FPR1	0.375	1	3	2	T cells;Cancer epithelial;Cancer cycling	SAA1;ANXA1	8	2	Tcells;Bcells;CAF;Cancer_epi;Cancer_epi_cycling;DC;Endothelial;Plasma_cells	ANXA1;SAA1	other
FPR3	0.166667	1	1	1	T cells	ANXA1	6	1	Tcells;Bcells;Cancer_epi;Cancer_epi_cycling;DC;Plasma_cells	ANXA1	other
FSTL1	0.5	1	4	2	DC;Endothelial;TAM;T cells	TGFB1;DIP2A	8	2	Cancer_epi;Cancer_epi_cycling;DC;Endothelial;Plasma_cells;TAM;Tcells;Bcells	TGFB1;DIP2A	CAF
FYN	0.666667	0.611111	6	44	B cells;CAF;Cancer epithelial;DC;Endothelial;TAM	CD19;CSK;CD79A;PTPRC;CD79B;SYK;PTK2B;MS4A1;CD55;PLCG2;ITGB1;PDGFRB;MCAM;LPP;THY1;TUBA1A;APP;ERBB3;PTPRF;CSF2RB;PECAM1;CD36;SPN;PTPRE;SCN9A;ITPR1;KDR;ADAM15;PLXNA2;EPHA4;PTK2;SLK;SOS1;PLCG1;ITGB4;FLOT1;FCGR2A;PLAUR;CD44;FCGR2B;SDC3;HCK;FGR;NFE2L2	9	72	CAF;Cancer_epi;Cancer_epi_cycling;DC;Endothelial;Plasma_cells;TAM;Tcells;Bcells	CD44;PTPRC;PTPRF;APP;ERBB3;PLAUR;CD19;CD2;CD79A;CD79B;SYK;PIK3R1;PTK2B;LAT;LCK;CD55;CSK;IL7R;MS4A1;BSG;ADAM15;FLOT1;PLCG2;NTRK2;RACK1;PTPRE;CD3E;CD3G;ITGB1;PDGFRB;MCAM;ABL1;PTK2;STAT3;LPP;THY1;TUBA4A;TUBA1A;IGF1R;SPN;CASP8;ERBB2;NFE2L2;PECAM1;FCGR2A;CD247;RPS6KA3;SRC;CSF2RB;JAK2;CD36;SCN9A;ITPR1;UNC119;EPHA4;KDR;PLCG1;PTPN11;ITGB4;PLXNA2;SLK;SOS1;STK11;FCGR2B;SDC3;HCK;FGR;CD300LF;IL2RB;CTLA4;ITK;…	other
FZD4	1	1	1	1	CAF	WNT2	1	1	CAF	WNT2	other
GAL	0.25	1	2	1	DC;TAM	HLA-DPA1	8	1	Cancer_epi;Cancer_epi_cycling;DC;Endothelial;Plasma_cells;TAM;Tcells;Bcells	HLA-DPA1	CAF
GAS6	0.5	0.5	1	1	TAM	AXL	2	2	CAF;TAM	AXL;MERTK	other
GNAQ	1	1	1	1	Endothelial	KDR	1	1	Endothelial	KDR	other
GPR171	0.142857	1	1	1	Cancer epithelial	PCSK1N	7	1	Bcells;CAF;Cancer_epi;DC;Endothelial;Plasma_cells;TAM	PCSK1N	other
GREM1	1	1	1	1	Endothelial	KDR	1	1	Endothelial	KDR	CAF
GRN	0.444444	0.666667	4	2	Endothelial;TAM;T cells;CAF	TNFRSF1A;TNFRSF1B	9	3	CAF;Cancer_epi;Cancer_epi_cycling;DC;Endothelial;Plasma_cells;TAM;Tcells;Bcells	EGFR;TNFRSF1A;TNFRSF1B	other
GZMA	1	1	2	1	CAF;Endothelial	F2R	2	1	CAF;Endothelial	F2R	other
HAVCR2	0.25	1	2	1	Endothelial;TAM	LGALS9	8	1	Cancer_epi_cycling;DC;Endothelial;Plasma_cells;TAM;Tcells;Bcells;Cancer_epi	LGALS9	other
HBEGF	0.222222	0.333333	2	1	TAM;T cells	CD44	9	3	Cancer_epi_cycling;DC;Endothelial;Plasma_cells;TAM;Tcells;Bcells;CAF;Cancer_epi	EGFR;CD44;ERBB2	other
HCK	0.142857	1	1	1	T cells	FYN	7	1	Tcells;Bcells;Cancer_epi;Cancer_epi_cycling;DC;Endothelial;Plasma_cells	FYN	other
HLA-A	0.444444	0.888889	4	8	TAM;T cells;DC;Endothelial	LILRB1;APLP2;LILRB2;KLRD1;CD8A;CD8B;CD3D;CD3G	9	9	Cancer_epi_cycling;DC;Endothelial;Plasma_cells;TAM;Tcells;Bcells;CAF;Cancer_epi	CD3G;APLP2;CD3D;ERBB2;LILRB1;LILRB2;KLRD1;CD8A;CD8B	other
HLA-B	0.333333	1	3	8	TAM;T cells;DC	LILRB1;SIGLEC10;LILRB2;KLRD1;CD8A;CD8B;CD3D;CD3G	9	8	CAF;Cancer_epi;Cancer_epi_cycling;DC;Endothelial;Plasma_cells;TAM;Tcells;Bcells	CD3G;CD3D;LILRB1;SIGLEC10;LILRB2;KLRD1;CD8A;CD8B	other
HLA-C	0.777778	1	7	10	Endothelial;TAM;T cells;B cells;CAF;Cancer epithelial;DC	CD53;CD81;DDR1;NOTCH4;LILRB1;LILRB2;CD8A;CD8B;CD3D;CD3G	9	10	CAF;Cancer_epi;Cancer_epi_cycling;DC;Endothelial;Plasma_cells;TAM;Tcells;Bcells	DDR1;CD81;CD53;CD3G;CD3D;NOTCH4;LILRB1;LILRB2;CD8A;CD8B	other
HLA-DMA	0.444444	0.857143	4	6	Cancer cycling;DC;TAM;B cells	CD74;CTSV;CD4;CTSS;LGMN;CTSL	9	7	CAF;Cancer_epi;Cancer_epi_cycling;DC;Endothelial;Plasma_cells;TAM;Tcells;Bcells	CTSF;LGMN;CTSV;CTSL;CTSS;CD74;CD4	other
HLA-DMB	0.444444	0.857143	4	6	Cancer cycling;DC;TAM;B cells	CD74;CTSV;CD4;CTSS;LGMN;CTSL	9	7	CAF;Cancer_epi;Cancer_epi_cycling;DC;Endothelial;Plasma_cells;TAM;Tcells;Bcells	CTSF;LGMN;CTSV;CTSL;CTSS;CD74;CD4	other
HLA-DOA	0.222222	0.666667	2	4	Cancer cycling;DC	CTSV;CD4;CTSS;LGMN	9	6	Endothelial;Plasma_cells;TAM;Tcells;Bcells;CAF;Cancer_epi;Cancer_epi_cycling;DC	CTSF;LGMN;CTSV;CTSL;CTSS;CD4	other
HLA-DOB	0.375	0.833333	3	5	Cancer cycling;DC;TAM	CTSV;CD4;CTSS;LGMN;CTSL	8	6	CAF;Cancer_epi;Cancer_epi_cycling;DC;Endothelial;Plasma_cells;TAM;Tcells	CTSF;LGMN;CTSV;CTSL;CTSS;CD4	other
HLA-DPA1	0.555556	0.888889	5	8	Cancer cycling;DC;TAM;T cells;CAF	GAL;CTSV;CD4;CTSS;LGMN;TNFSF9;CTSL;LAG3	9	9	CAF;Cancer_epi;Cancer_epi_cycling;DC;Endothelial;Plasma_cells;TAM;Tcells;Bcells	CTSF;LGMN;CTSV;CTSL;CTSS;GAL;LAG3;CD4;TNFSF9	other
HLA-DPB1	0.444444	0.875	4	7	Cancer cycling;DC;TAM;T cells	CTSV;CD4;CTSS;LGMN;TNFSF13B;CTSL;LAG3	9	8	CAF;Cancer_epi;Cancer_epi_cycling;DC;Endothelial;Plasma_cells;TAM;Tcells;Bcells	CTSF;LGMN;CTSV;CTSL;CTSS;TNFSF13B;LAG3;CD4	other
HLA-DQA1	0.444444	0.857143	4	6	Cancer cycling;DC;TAM;T cells	CTSV;CD4;CTSS;LGMN;CTSL;LAG3	9	7	CAF;Cancer_epi;Cancer_epi_cycling;DC;Endothelial;Plasma_cells;TAM;Tcells;Bcells	CTSF;LGMN;CTSV;CTSL;CTSS;LAG3;CD4	other
HLA-DQA2	0.375	0.714286	3	5	T cells;Cancer cycling;DC	CTSV;CD4;CTSS;LGMN;LAG3	8	7	Tcells;Bcells;CAF;Cancer_epi;Cancer_epi_cycling;DC;Endothelial;Plasma_cells	CTSF;LGMN;CTSV;CTSL;CTSS;LAG3;CD4	other
HLA-DQB1	0.444444	0.857143	4	6	Cancer cycling;DC;TAM;T cells	CTSV;CD4;CTSS;LGMN;CTSL;LAG3	9	7	CAF;Cancer_epi;Cancer_epi_cycling;DC;Endothelial;Plasma_cells;TAM;Tcells;Bcells	CTSF;LGMN;CTSV;CTSL;CTSS;LAG3;CD4	other
HLA-DQB2	0.375	0.666667	3	4	T cells;Cancer cycling;DC	CTSV;CTSS;LGMN;LAG3	8	6	Tcells;Bcells;CAF;Cancer_epi;Cancer_epi_cycling;DC;Endothelial;Plasma_cells	CTSF;LGMN;CTSV;CTSL;CTSS;LAG3	other
HLA-DRA	0.777778	0.916667	7	11	Cancer cycling;DC;TAM;T cells;Endothelial;B cells;CAF	CD37;CD19;CD53;CD63;CD81;CTSV;CD4;CTSS;LGMN;CTSL;LAG3	9	12	CAF;Cancer_epi;Cancer_epi_cycling;DC;Endothelial;Plasma_cells;TAM;Tcells;Bcells	CD81;CD37;CD19;CD53;CTSF;LGMN;CTSV;CTSL;CTSS;CD63;LAG3;CD4	other
HLA-DRB1	0.777778	0.909091	7	10	Cancer cycling;DC;TAM;T cells;Endothelial;B cells;CAF	CD37;CD19;CD53;CD81;CTSV;CD4;CTSS;LGMN;CTSL;LAG3	9	11	CAF;Cancer_epi;Cancer_epi_cycling;DC;Endothelial;Plasma_cells;TAM;Tcells;Bcells	CD81;CD37;CD19;CD53;CTSF;LGMN;CTSV;CTSL;CTSS;LAG3;CD4	other
HLA-DRB5	0.444444	0.857143	4	6	Cancer cycling;DC;TAM;T cells	CTSV;CD4;CTSS;LGMN;CTSL;LAG3	9	7	CAF;Cancer_epi;Cancer_epi_cycling;DC;Endothelial;Plasma_cells;TAM;Tcells;Bcells	CTSF;LGMN;CTSV;CTSL;CTSS;LAG3;CD4	other
HLA-E	1	1	1	4	T cells	KLRD1;CD8A;KLRC1;CD8B	1	4	Tcells	KLRD1;CD8A;KLRC1;CD8B	other
HLA-F	0.666667	0.5	2	2	DC;TAM	LILRB1;LILRB2	3	4	DC;TAM;Tcells	LILRB1;LILRB2;CD8A;CD8B	other
HMGB1	0.4	0.5	2	1	DC;TAM	LY96	5	2	Cancer_epi_cycling;DC;Endothelial;TAM;Cancer_epi	LY96;TP53	other
HSP90AA1	1	1	1	1	Endothelial	KDR	1	1	Endothelial	KDR	other
HSPA8	0.333333	0.5	1	1	Endothelial	LDLR	3	2	Endothelial;Plasma_cells;Bcells	LDLR;TP53	other
ICAM1	0.777778	0.9	7	9	DC;TAM;T cells;B cells;CAF;Cancer cycling;Endothelial	EZR;VCAM1;MUC1;SPN;ITGB2;ITGAL;ITGAM;ITGAX;IL2RG	9	10	CAF;Cancer_epi;Cancer_epi_cycling;DC;Endothelial;Plasma_cells;TAM;Tcells;Bcells	EGFR;EZR;ITGB2;MUC1;IL2RG;VCAM1;SPN;ITGAX;ITGAM;ITGAL	other
ICAM2	0.222222	1	2	3	TAM;T cells	ITGB2;ITGAL;ITGAM	9	3	Plasma_cells;TAM;Tcells;Bcells;CAF;Cancer_epi;Cancer_epi_cycling;DC;Endothelial	ITGB2;ITGAM;ITGAL	other
ICAM3	0.222222	1	2	2	TAM;T cells	ITGB2;ITGAL	9	2	CAF;Cancer_epi;Cancer_epi_cycling;DC;Endothelial;Plasma_cells;TAM;Tcells;Bcells	ITGB2;ITGAL	other
ICOS	0.125	0.333333	1	1	TAM	TNF	8	3	Bcells;CAF;Cancer_epi;Cancer_epi_cycling;DC;Endothelial;Plasma_cells;TAM	PIK3R1;TNF;ICOSLG	other
IFNG	0.375	1	3	5	B cells;DC;TAM	PSMB9;PSMB8;IFNGR1;IFNGR2;TNF	8	5	Bcells;CAF;Cancer_epi;Cancer_epi_cycling;DC;Endothelial;Plasma_cells;TAM	PSMB9;TNF;IFNGR2;PSMB8;IFNGR1	other
IFNGR1	0.333333	0.333333	1	1	T cells	IFNG	3	3	TAM;Tcells;Endothelial	PTPN11;SIGLEC9;IFNG	other
IFNGR2	1	1	1	1	T cells	IFNG	1	1	Tcells	IFNG	other
IGF1	0.285714	1	2	2	DC;Endothelial	INSR;IGF2R	7	2	Cancer_epi;DC;Endothelial;Plasma_cells;TAM;Tcells;Bcells	INSR;IGF2R	CAF
IGF2R	1	1	1	1	CAF	IGF1	1	1	CAF	IGF1	other
IL16	0.666667	1	2	1	DC;TAM	CD4	3	1	Cancer_epi;DC;TAM	CD4	other
IL1B	0.5	1	3	2	T cells;CAF;Endothelial	IL1R1;SIGIRR	6	2	Tcells;CAF;Cancer_epi;DC;Endothelial;Plasma_cells	IL1R1;SIGIRR	other
IL1R1	1	0.666667	1	2	TAM	IL1RN;IL1B	1	3	TAM	IL1RN;IL1B;IL1RAP	CAF
IL1RN	0.375	1	3	3	T cells;CAF;Endothelial	IL1R1;IL2RB;IL2RG	8	3	Tcells;Bcells;CAF;Cancer_epi;Cancer_epi_cycling;DC;Endothelial;Plasma_cells	IL2RG;IL1R1;IL2RB	other
IL2RB	0.25	0.4	2	2	B cells;TAM	PTPN6;IL1RN	8	5	Bcells;CAF;Cancer_epi;Cancer_epi_cycling;DC;Endothelial;Plasma_cells;TAM	FYN;PTPN6;IL15RA;IL15;IL1RN	other
IL2RG	0.333333	0.5	2	2	Endothelial;TAM	ICAM1;IL1RN	6	4	Cancer_epi_cycling;Endothelial;Plasma_cells;TAM;Tcells;Bcells	ICAM1;IL15;IL4R;IL1RN	other
IL6R	0.5	0.571429	4	4	T cells;CAF;DC;Endothelial	IL6ST;LILRB1;JAK1;STAT3	8	7	Tcells;Bcells;CAF;Cancer_epi;Cancer_epi_cycling;DC;Endothelial;Plasma_cells	JAK1;IL6ST;STAT3;SRC;JAK2;LILRB1;IL18BP	other
IL6ST	0.444444	0.7	4	7	Cancer epithelial;Endothelial;TAM;T cells	PTPN6;ERBB3;LIFR;JAK1;IL6R;STAT3;OSM	9	10	Cancer_epi;Cancer_epi_cycling;DC;Endothelial;Plasma_cells;TAM;Tcells;Bcells;CAF	ERBB3;JAK1;PTPN6;STAT3;ERBB2;LIF;JAK2;LIFR;IL6R;OSM	CAF
IL7R	0.375	0.4	3	2	B cells;Endothelial;TAM	PTK2B;JAK1	8	5	Cancer_epi;Cancer_epi_cycling;DC;Endothelial;Plasma_cells;TAM;Tcells;Bcells	FYN;JAK1;PIK3R1;PTK2B;JAK3	other
INHBA	0.333333	1	3	2	Cancer epithelial;Endothelial;CAF	TGFBR3;BAMBI	9	2	CAF;Cancer_epi;Cancer_epi_cycling;DC;Endothelial;Plasma_cells;TAM;Tcells;Bcells	BAMBI;TGFBR3	CAF
INSR	0.333333	0.5	3	2	TAM;T cells;CAF	PTPN6;IGF1	9	4	CAF;Cancer_epi;Cancer_epi_cycling;DC;Endothelial;Plasma_cells;TAM;Tcells;Bcells	PTPN6;IGF1;PTPN11;SOCS2	other
ITGA1	1	1	3	4	DC;Endothelial;CAF	LAMB1;LAMC1;COL6A3;SEMA7A	3	4	DC;Endothelial;CAF	COL6A3;LAMB1;LAMC1;SEMA7A	CAF
ITGA2	0.166667	0.666667	1	4	CAF	TNC;LAMB1;LAMC1;COL6A3	6	6	Plasma_cells;Tcells;Bcells;CAF;Cancer_epi;DC	LAMB3;COL6A3;TNC;LAMB1;LAMC1;LAMC2	other
ITGA4	0.444444	1	4	11	Endothelial;TAM;CAF;Cancer epithelial	PLA2G2A;VCAN;CXCL12;THBS2;THBS1;VCAM1;SPON2;MDK;MIA;VWF;SPP1	9	11	Endothelial;Plasma_cells;TAM;Tcells;Bcells;CAF;Cancer_epi;Cancer_epi_cycling;DC	MDK;MIA;VCAN;SPON2;SPP1;PLA2G2A;THBS2;THBS1;CXCL12;VCAM1;VWF	other
ITGA5	0.555556	1	5	9	Cancer epithelial;Endothelial;TAM;T cells;CAF	PLA2G2A;CXCL12;COMP;SPON2;TNC;ANGPTL2;MIA;SPP1;TLN1	9	9	Cancer_epi;Cancer_epi_cycling;DC;Endothelial;Plasma_cells;TAM;Tcells;Bcells;CAF	MIA;SPON2;SPP1;PLA2G2A;TNC;COMP;TLN1;CXCL12;ANGPTL2	CAF
ITGA6	0.111111	0.6	1	6	CAF	LAMB2;THBS2;THBS1;LAMA4;LAMB1;LAMC1	9	10	CAF;Cancer_epi;Cancer_epi_cycling;DC;Endothelial;Plasma_cells;TAM;Tcells;Bcells	MDK;LAMB3;LAMB2;THBS2;THBS1;LAMB1;LAMA4;LAMC1;LAMC2;LAMA5	other
ITGAL	0.375	1	3	4	B cells;Endothelial;TAM	CSK;ICAM3;ICAM1;ICAM2	8	4	Bcells;CAF;Cancer_epi;Cancer_epi_cycling;DC;Endothelial;Plasma_cells;TAM	ICAM1;ICAM3;CSK;ICAM2	other
ITGAM	0.428571	0.75	3	3	CAF;Cancer cycling;Endothelial	SPON2;ICAM1;ICAM2	7	4	Tcells;Bcells;CAF;Cancer_epi_cycling;DC;Endothelial;Plasma_cells	SPON2;ICAM1;JAM3;ICAM2	other
ITGAV	0.666667	0.933333	6	14	Cancer epithelial;DC;Endothelial;TAM;T cells;CAF	TGFB1;NID1;PLA2G2A;CXCL12;TNC;LAMA4;LAMB1;LAMC1;EDIL3;PDGFB;SPP1;VEGFA;MFGE8;AZGP1	9	15	CAF;Cancer_epi;Cancer_epi_cycling;DC;Endothelial;Plasma_cells;TAM;Tcells;Bcells	TGFB1;MFGE8;CALR;VEGFA;SPP1;AZGP1;NID1;PLA2G2A;TNC;LAMB1;CXCL12;LAMA4;LAMC1;EDIL3;PDGFB	CAF
ITGAX	0.4	1	2	1	Cancer cycling;Endothelial	ICAM1	5	1	Tcells;Bcells;Cancer_epi_cycling;Endothelial;Plasma_cells	ICAM1	other
ITGB1	0.666667	0.916667	6	33	Cancer epithelial;DC;Endothelial;TAM;T cells;CAF	TGFB1;NID1;LAMB2;PLA2G2A;VCAN;CXCL12;THBS2;THBS1;COMP;TGFB3;VCAM1;SPON2;TNC;ANGPTL2;LAMA4;LAMB1;LAMC1;LUM;COL6A3;FBLN1;LGALS1;LGALS3BP;CLEC11A;COL16A1;MDK;MIA;SEMA7A;LAMA5;VWF;SPP1;VEGFA;FYN;TLN1	9	36	Cancer_epi;Cancer_epi_cycling;DC;Endothelial;Plasma_cells;TAM;Tcells;Bcells;CAF	TGFB1;FYN;MDK;LGALS1;VEGFA;MIA;LGALS3BP;FBLN1;VCAN;LAMB3;SPON2;LUM;SPP1;NID1;LAMB2;PLA2G2A;COL6A3;THBS2;THBS1;TNC;COMP;LAMB1;TLN1;CXCL12;VCAM1;LAMA4;CLEC11A;ANGPTL2;LAMC1;COL16A1;TGFB3;JAM3;LAMC2;SEMA7A;LAMA5;VWF	CAF
ITGB2	0.777778	0.9	7	9	T cells;B cells;CAF;Cancer epithelial;Cancer cycling;Endothelial;TAM	ICAM3;VCAM1;SPON2;S100A9;S100A8;MDK;ICAM1;ICAM2;TLN1	9	10	CAF;Cancer_epi;Cancer_epi_cycling;DC;Endothelial;Plasma_cells;TAM;Tcells;Bcells	MDK;SPON2;ICAM1;S100A8;S100A9;ICAM3;TLN1;VCAM1;JAM3;ICAM2	other
ITGB4	0.222222	0.666667	2	6	T cells;CAF	LAMB2;LAMB1;LAMC1;ECM1;FYN;TLN1	9	9	Plasma_cells;TAM;Tcells;Bcells;CAF;Cancer_epi;Cancer_epi_cycling;DC;Endothelial	FYN;LAMB3;LAMB2;LAMB1;TLN1;LAMC1;ECM1;LAMC2;LAMA5	other
ITGB5	0.555556	0.625	5	5	Cancer epithelial;DC;Endothelial;TAM;T cells	TGFB1;SPP1;MFGE8;VCL;TLN1	9	8	Cancer_epi;Cancer_epi_cycling;DC;Endothelial;Plasma_cells;TAM;Tcells;Bcells;CAF	TGFB1;MFGE8;SPP1;TLN1;TGFB3;VCL;EDIL3;LTBP3	CAF
ITPR1	0.142857	1	1	1	T cells	FYN	7	1	Endothelial;Plasma_cells;TAM;Tcells;Bcells;Cancer_epi;Cancer_epi_cycling	FYN	other
JAG1	0.333333	1	3	5	DC;Endothelial;CAF	NOTCH2;NOTCH3;NOTCH4;NOTCH1;CD46	9	5	CAF;Cancer_epi;Cancer_epi_cycling;DC;Endothelial;Plasma_cells;TAM;Tcells;Bcells	NOTCH3;NOTCH2;NOTCH4;NOTCH1;CD46	CAF
JAG2	0.25	1	2	3	CAF;DC	NOTCH2;NOTCH3;NOTCH4	8	3	Plasma_cells;TAM;Tcells;Bcells;CAF;Cancer_epi;Cancer_epi_cycling;DC	NOTCH3;NOTCH2;NOTCH4	other
JAK1	0.555556	0.6	5	6	TAM;T cells;B cells;CAF;Endothelial	PTPN6;IL6ST;LIFR;CSF3R;IL6R;IL7R	9	10	CAF;Cancer_epi;Cancer_epi_cycling;DC;Endothelial;Plasma_cells;TAM;Tcells;Bcells	PTPN6;IFNAR2;IL7R;IL6ST;IL15RA;IL4R;PTPN11;LIFR;CSF3R;IL6R	other
JAK3	0.25	0.2	2	1	B cells;TAM	PTPN6	8	5	Bcells;CAF;Cancer_epi;Cancer_epi_cycling;DC;Endothelial;Plasma_cells;TAM	PTPN6;IL7R;IL15RA;IL4R;PTPN11	other
JAML	0.5	1	1	1	Endothelial	CD320	2	1	Endothelial;TAM	CD320	other
KDR	0.5	0.684211	4	13	TAM;T cells;CAF;DC	PTPN6;NRP1;DCN;GREM1;CSF2RB;HSP90AA1;VEGFB;CD44;VEGFA;CXCL8;FYN;PIK3R1;GNAQ	8	19	Plasma_cells;TAM;Tcells;Bcells;CAF;Cancer_epi;Cancer_epi_cycling;DC	CD44;FYN;VEGFA;PTPN6;PIK3R1;PLCG2;GNAQ;PTK2;DCN;NRP1;GREM1;PDGFC;CXCL8;HSP90AA1;SRC;CSF2RB;VEGFB;FLT1;PTPRJ	other
KLRC1	0.571429	1	4	1	B cells;DC;Endothelial;TAM	HLA-E	7	1	Bcells;Cancer_epi;Cancer_epi_cycling;DC;Endothelial;Plasma_cells;TAM	HLA-E	other
KLRD1	0.571429	1	4	3	B cells;DC;Endothelial;TAM	HLA-E;HLA-B;HLA-A	7	3	Bcells;Cancer_epi;Cancer_epi_cycling;DC;Endothelial;Plasma_cells;TAM	HLA-B;HLA-E;HLA-A	other
LAG3	0.444444	1	4	10	B cells;Cancer epithelial;DC;TAM	HLA-DQB1;HLA-DPB1;HLA-DRA;HLA-DPA1;HLA-DRB1;HLA-DQA1;HLA-DRB5;LGALS3;HLA-DQA2;HLA-DQB2	9	10	Cancer_epi_cycling;DC;Endothelial;Plasma_cells;TAM;Tcells;Bcells;CAF;Cancer_epi	HLA-DRA;HLA-DPA1;HLA-DRB1;HLA-DQB1;HLA-DPB1;HLA-DQA1;HLA-DRB5;LGALS3;HLA-DQA2;HLA-DQB2	other
LAIR1	1	1	1	1	CAF	COL10A1	1	1	CAF	COL10A1	other
LAMA4	0.444444	0.666667	4	4	Endothelial;TAM;T cells;CAF	ITGB1;ITGAV;CD44;ITGA6	9	6	Cancer_epi;Cancer_epi_cycling;DC;Endothelial;Plasma_cells;TAM;Tcells;Bcells;CAF	CD44;ITGA6;ITGAV;ITGB1;ITGA3;DAG1	CAF
LAMA5	0.375	0.333333	3	2	TAM;T cells;CAF	ITGB1;CD44	8	6	Plasma_cells;TAM;Tcells;Bcells;CAF;Cancer_epi;Cancer_epi_cycling;DC	SDC1;CD44;ITGA6;ITGB1;ITGB4;DAG1	other
LAMB1	0.444444	0.7	4	7	Endothelial;TAM;T cells;CAF	ITGB1;ITGAV;ITGA1;ITGB4;CD44;ITGA6;ITGA2	9	10	Cancer_epi;Cancer_epi_cycling;DC;Endothelial;Plasma_cells;TAM;Tcells;Bcells;CAF	CD44;ITGA6;ITGAV;ITGB1;ITGA1;ITGB8;ITGA3;ITGA2;ITGB4;DAG1	CAF
LAMB2	0.555556	0.714286	5	5	Cancer epithelial;Endothelial;TAM;T cells;CAF	ITGB1;ITGB4;CD44;RPSA;ITGA6	9	7	Cancer_epi;Cancer_epi_cycling;DC;Endothelial;Plasma_cells;TAM;Tcells;Bcells;CAF	CD44;ITGA6;RPSA;ITGB1;ITGA3;ITGB4;DAG1	CAF
LAMC1	0.444444	0.777778	4	7	Endothelial;TAM;T cells;CAF	ITGB1;ITGAV;ITGA1;ITGB4;CD44;ITGA6;ITGA2	9	9	Cancer_epi;Cancer_epi_cycling;DC;Endothelial;Plasma_cells;TAM;Tcells;Bcells;CAF	CD44;ITGA6;ITGAV;ITGB1;ITGA1;ITGA3;ITGA2;ITGB4;DAG1	CAF
LAMP1	0.333333	1	1	1	CAF	FAM3C	3	1	CAF;Endothelial;Bcells	FAM3C	Cancer_epi
LAT	0.222222	0.333333	2	1	B cells;TAM	PTPN6	9	3	CAF;Cancer_epi;Cancer_epi_cycling;DC;Endothelial;Plasma_cells;TAM;Tcells;Bcells	FYN;PTPN6;CD8A	other
LCK	0.222222	0.333333	2	1	B cells;TAM	PTPN6	9	3	CAF;Cancer_epi;Cancer_epi_cycling;DC;Endothelial;Plasma_cells;TAM;Tcells;Bcells	FYN;PTPN6;CD8A	other
LDLR	0.444444	1	4	5	TAM;T cells;CAF;DC	APOE;VCAN;ACTR2;ARPC5;HSPA8	9	5	CAF;Cancer_epi;Cancer_epi_cycling;DC;Endothelial;Plasma_cells;TAM;Tcells;Bcells	APOE;VCAN;ARPC5;ACTR2;HSPA8	other
LGALS1	0.555556	1	5	3	Endothelial;TAM;T cells;B cells;CAF	PTPRC;CD69;ITGB1	9	3	CAF;Cancer_epi;Cancer_epi_cycling;DC;Endothelial;Plasma_cells;TAM;Tcells;Bcells	CD69;PTPRC;ITGB1	CAF
LGALS3	0.333333	0.666667	3	4	Cancer cycling;T cells;CAF	MCAM;ANXA2;MUC1;LAG3	9	6	CAF;Cancer_epi;Cancer_epi_cycling;DC;Endothelial;Plasma_cells;TAM;Tcells;Bcells	ANXA2;MUC1;MCAM;PTPRK;LAG3;TP53	Cancer_epi
LGALS3BP	0.25	0.5	2	1	Endothelial;CAF	ITGB1	8	2	CAF;Cancer_epi;Cancer_epi_cycling;DC;Endothelial;Plasma_cells;TAM;Tcells	ITGB1;CD33	CAF
LGALS9	0.555556	0.888889	5	8	TAM;T cells;B cells;CAF;Endothelial	PTPRC;LRP1;MRC2;COLEC12;MET;PTPRK;CD44;HAVCR2	9	9	CAF;Cancer_epi;Cancer_epi_cycling;DC;Endothelial;Plasma_cells;TAM;Tcells;Bcells	CD44;PTPRC;MRC2;LRP1;COLEC12;CD47;PTPRK;HAVCR2;MET	other
LGMN	0.333333	1	3	13	TAM;B cells;DC	HLA-DQB1;HLA-DPB1;HLA-DRA;HLA-DPA1;HLA-DRB1;HLA-DQA1;HLA-DOB;HLA-DMA;HLA-DMB;HLA-DRB5;HLA-DQA2;HLA-DQB2;HLA-DOA	9	13	CAF;Cancer_epi;Cancer_epi_cycling;DC;Endothelial;Plasma_cells;TAM;Tcells;Bcells	HLA-DRA;HLA-DPA1;HLA-DRB1;HLA-DQB1;HLA-DPB1;HLA-DQA1;HLA-DOB;HLA-DMA;HLA-DMB;HLA-DRB5;HLA-DOA;HLA-DQA2;HLA-DQB2	other
LIFR	0.375	0.75	3	6	TAM;T cells;CAF	PTPN6;FAM3C;IL6ST;NEGR1;JAK1;OSM	8	8	Plasma_cells;TAM;Tcells;Bcells;CAF;Cancer_epi;Cancer_epi_cycling;DC	JAK1;PTPN6;FAM3C;IL6ST;NEGR1;LIF;JAK2;OSM	other
LILRA4	0.428571	1	3	1	Endothelial;T cells;CAF	BST2	7	1	Endothelial;Plasma_cells;TAM;Tcells;CAF;Cancer_epi;Cancer_epi_cycling	BST2	other
LILRB1	0.5	1	4	5	Endothelial;TAM;T cells;DC	HLA-C;HLA-B;HLA-A;IL6R;HLA-F	8	5	Endothelial;Plasma_cells;TAM;Tcells;Bcells;Cancer_epi;Cancer_epi_cycling;DC	HLA-C;HLA-B;HLA-A;HLA-F;IL6R	other
LILRB2	0.5	1	4	5	T cells;CAF;DC;Endothelial	ANGPTL2;HLA-C;HLA-B;HLA-A;HLA-F	8	5	Tcells;Bcells;CAF;Cancer_epi;Cancer_epi_cycling;DC;Endothelial;Plasma_cells	HLA-C;HLA-B;ANGPTL2;HLA-A;HLA-F	other
LILRB3	1	1	2	1	CAF;Endothelial	ANGPTL2	2	1	CAF;Endothelial	ANGPTL2	other
LPP	0.5	1	4	2	DC;Endothelial;TAM;T cells	TGFB1;FYN	8	2	Cancer_epi;Cancer_epi_cycling;DC;Endothelial;Plasma_cells;TAM;Tcells;Bcells	TGFB1;FYN	CAF
LRP1	0.555556	1	5	8	Cancer epithelial;Endothelial;TAM;CAF;Cancer cycling	APOE;THBS1;DCN;MDK;CALR;LGALS9;VWF;PDGFB	9	8	Cancer_epi;Cancer_epi_cycling;DC;Endothelial;Plasma_cells;TAM;Tcells;Bcells;CAF	MDK;CALR;APOE;LGALS9;THBS1;DCN;VWF;PDGFB	CAF
LSR	0.222222	1	2	1	TAM;CAF	APOE	9	1	CAF;Cancer_epi;Cancer_epi_cycling;DC;Endothelial;Plasma_cells;TAM;Tcells;Bcells	APOE	Cancer_epi
LTB	0.5	0.666667	4	2	TAM;Endothelial;B cells;CAF	CD40;TNFRSF1A	8	3	CAF;Cancer_epi;DC;Endothelial;Plasma_cells;TAM;Tcells;Bcells	CD40;TNFRSF1A;LTBR	other
LUM	0.142857	1	1	1	Endothelial	ITGB1	7	1	CAF;Cancer_epi;Cancer_epi_cycling;DC;Endothelial;Plasma_cells;Tcells	ITGB1	CAF
LY96	0.166667	1	1	1	Cancer cycling	HMGB1	6	1	Cancer_epi_cycling;DC;Plasma_cells;TAM;Tcells;Cancer_epi	HMGB1	other
LYN	0.333333	1	3	1	TAM;T cells;B cells	PTPN6	9	1	CAF;Cancer_epi;Cancer_epi_cycling;DC;Endothelial;Plasma_cells;TAM;Tcells;Bcells	PTPN6	other
MARCO	1	1	1	1	Cancer epithelial	SCGB3A1	1	1	Cancer_epi	SCGB3A1	other
MCAM	0.222222	1	2	2	Cancer epithelial;T cells	LGALS3;FYN	9	2	Cancer_epi;Cancer_epi_cycling;DC;Endothelial;Plasma_cells;TAM;Tcells;Bcells;CAF	FYN;LGALS3	CAF
MDK	0.333333	0.636364	3	7	TAM;T cells;CAF	LRP1;ITGB1;SDC2;NOTCH2;ITGA4;SDC3;ITGB2	9	11	CAF;Cancer_epi;Cancer_epi_cycling;DC;Endothelial;Plasma_cells;TAM;Tcells;Bcells	SDC1;ITGA6;ITGB2;SDC2;LRP1;ITGB1;NOTCH2;ITGA4;PTPRB;NCL;SDC3	Cancer_epi
MET	0.25	0.75	2	3	TAM;CAF	DCN;SEMA5A;LGALS9	8	4	Plasma_cells;TAM;Tcells;Bcells;CAF;Cancer_epi;Cancer_epi_cycling;DC	LGALS9;LRIG1;DCN;SEMA5A	other
MFAP2	1	1	1	1	Endothelial	NOTCH1	1	1	Endothelial	NOTCH1	CAF
MFGE8	0.166667	1	1	3	CAF	PDGFRB;ITGAV;ITGB5	6	3	CAF;Endothelial;Plasma_cells;TAM;Tcells;Bcells	ITGAV;PDGFRB;ITGB5	Cancer_epi
MIA	0.375	1	3	3	TAM;T cells;CAF	ITGB1;ITGA5;ITGA4	8	3	CAF;Cancer_epi;Cancer_epi_cycling;DC;Endothelial;Plasma_cells;TAM;Tcells	ITGB1;ITGA5;ITGA4	Cancer_epi
MIF	0.444444	0.571429	4	4	TAM;T cells;DC;B cells	CD74;CXCR4;TNFRSF14;CD44	9	7	CAF;Cancer_epi;Cancer_epi_cycling;DC;Endothelial;Plasma_cells;TAM;Tcells;Bcells	EGFR;CD44;CXCR4;CD74;TNFRSF14;TNFRSF10D;ACKR3	Cancer_epi
MMP14	0.4	1	2	1	TAM;CAF	CCL2	5	1	CAF;Cancer_epi;Plasma_cells;TAM;Tcells	CCL2	CAF
MMP2	0.555556	0.5	5	2	DC;Endothelial;TAM;T cells;CAF	TGFB1;THBS1	9	4	Cancer_epi;Cancer_epi_cycling;DC;Endothelial;Plasma_cells;TAM;Tcells;Bcells;CAF	TGFB1;CLDN1;THBS1;TP53	CAF
MMP9	0.625	0.75	5	3	T cells;B cells;CAF;DC;Endothelial	TGFB1;THBS1;AREG	8	4	Tcells;Bcells;CAF;Cancer_epi;Cancer_epi_cycling;DC;Endothelial;Plasma_cells	TGFB1;AREG;THBS1;CXCL8	other
MMRN2	1	1	2	2	TAM;CAF	CD248;CD93	2	2	TAM;CAF	CD248;CD93	other
MRC2	0.25	1	2	1	Endothelial;TAM	LGALS9	8	1	Cancer_epi;Cancer_epi_cycling;DC;Endothelial;Plasma_cells;TAM;Tcells;Bcells	LGALS9	CAF
MS4A1	0.142857	1	1	1	T cells	FYN	7	1	Cancer_epi;Cancer_epi_cycling;DC;Endothelial;Plasma_cells;TAM;Tcells	FYN	other
MUC1	0.222222	0.4	2	2	TAM;Cancer epithelial	LGALS3;ICAM1	9	5	CAF;Cancer_epi;Cancer_epi_cycling;DC;Endothelial;Plasma_cells;TAM;Tcells;Bcells	ICAM1;LGALS3;ABL1;SRC;SIGLEC9	other
MXRA5	0.333333	0.833333	3	5	Endothelial;TAM;T cells	CD69;PILRA;CD200;SIGLEC1;AXL	9	6	CAF;Cancer_epi;Cancer_epi_cycling;DC;Endothelial;Plasma_cells;TAM;Tcells;Bcells	CD69;AXL;CD200;PILRB;PILRA;SIGLEC1	CAF
MYL9	0.111111	1	1	1	T cells	CD69	9	1	CAF;Cancer_epi;Cancer_epi_cycling;DC;Endothelial;Plasma_cells;TAM;Tcells;Bcells	CD69	CAF
NECTIN2	0.111111	0.4	1	2	T cells	TIGIT;CD96	9	5	CAF;Cancer_epi;Cancer_epi_cycling;DC;Endothelial;Plasma_cells;TAM;Tcells;Bcells	AFDN;NECTIN4;CD96;PVR;TIGIT	other
NECTIN4	0.111111	0.25	1	1	T cells	TIGIT	9	4	CAF;Cancer_epi;Cancer_epi_cycling;DC;Endothelial;Plasma_cells;TAM;Tcells;Bcells	NECTIN2;AFDN;CD34;TIGIT	Cancer_epi
NEGR1	1	1	1	1	Endothelial	LIFR	1	1	Endothelial	LIFR	CAF
NFE2L2	0.111111	0.333333	1	1	T cells	FYN	9	3	Cancer_epi_cycling;DC;Endothelial;Plasma_cells;TAM;Tcells;Bcells;CAF;Cancer_epi	FYN;VEGFA;TNF	other
NID1	0.333333	0.75	3	3	Cancer epithelial;Endothelial;CAF	ITGB1;ITGAV;PTPRF	9	4	Cancer_epi;Cancer_epi_cycling;DC;Endothelial;Plasma_cells;TAM;Tcells;Bcells;CAF	ITGAV;PTPRF;ITGB1;ITGA3	CAF
NOTCH1	0.25	0.5	2	3	TAM;CAF	JAG1;MFAP2;TNF	8	6	Plasma_cells;TAM;Tcells;Bcells;CAF;Cancer_epi;Cancer_epi_cycling;DC	APP;JAG1;FURIN;YBX1;MFAP2;TNF	other
NOTCH2	0.222222	0.6	2	3	Cancer epithelial;Endothelial	JAG1;MDK;JAG2	9	5	Cancer_epi;Cancer_epi_cycling;DC;Endothelial;Plasma_cells;TAM;Tcells;Bcells;CAF	MDK;JAG1;JAG2;DLL1;LFNG	CAF
NOTCH3	0.285714	0.6	2	3	Cancer epithelial;Endothelial	JAG1;SCGB3A1;JAG2	7	5	CAF;Cancer_epi;DC;Endothelial;Plasma_cells;Tcells;Bcells	JAG1;THBS2;SCGB3A1;JAG2;DLL1	CAF
NOTCH4	0.555556	0.8	5	4	Endothelial;TAM;T cells;CAF;DC	THBS2;JAG1;HLA-C;JAG2	9	5	Endothelial;Plasma_cells;TAM;Tcells;Bcells;CAF;Cancer_epi;Cancer_epi_cycling;DC	HLA-C;JAG1;THBS2;JAG2;DLL1	other
NRP1	0.5	0.818182	4	9	DC;Endothelial;TAM;CAF	PDGFRB;FGF7;PDGFRA;PGF;VEGFB;KDR;SEMA3F;ALCAM;VEGFA	8	11	Cancer_epi;DC;Endothelial;Plasma_cells;TAM;Tcells;Bcells;CAF	VEGFA;PDGFRB;FGF7;PGF;PDGFRA;SEMA3C;PLXNA1;VEGFB;KDR;SEMA3F;ALCAM	CAF
NRP2	0.555556	0.8	5	4	TAM;CAF;Cancer epithelial;Cancer cycling;Endothelial	PGF;RARRES1;SEMA3F;VEGFA	9	5	CAF;Cancer_epi;Cancer_epi_cycling;DC;Endothelial;Plasma_cells;TAM;Tcells;Bcells	VEGFA;RARRES1;PGF;SEMA3C;SEMA3F	other
OSM	0.333333	1	2	3	CAF;Endothelial	IL6ST;OSMR;LIFR	6	3	Tcells;CAF;Cancer_epi;Cancer_epi_cycling;DC;Endothelial	IL6ST;OSMR;LIFR	other
OSMR	1	1	1	1	TAM	OSM	1	1	TAM	OSM	CAF
PCSK1N	1	1	1	1	T cells	GPR171	1	1	Tcells	GPR171	Cancer_epi
PDGFB	0.4	1	2	4	TAM;CAF	LRP1;PDGFRB;ITGAV;PDGFRA	5	4	Plasma_cells;TAM;Tcells;Bcells;CAF	ITGAV;LRP1;PDGFRB;PDGFRA	other
PDGFRA	0.6	0.666667	3	2	DC;Endothelial;TAM	NRP1;PDGFB	5	3	Cancer_epi;DC;Endothelial;TAM;Tcells	NRP1;PDGFA;PDGFB	CAF
PDGFRB	0.625	0.571429	5	4	Cancer epithelial;DC;Endothelial;TAM;T cells	NRP1;PDGFB;FYN;MFGE8	8	7	Cancer_epi;Cancer_epi_cycling;DC;Endothelial;Plasma_cells;TAM;Tcells;Bcells	FYN;MFGE8;EFNA4;NRP1;PDGFA;PTPN11;PDGFB	CAF
PECAM1	0.666667	0.833333	6	5	Endothelial;TAM;T cells;B cells;DC;Plasma cells	PTPN6;CSK;CD38;EFNB2;FYN	9	6	Cancer_epi_cycling;DC;Endothelial;Plasma_cells;TAM;Tcells;Bcells;CAF;Cancer_epi	FYN;PTPN6;EFNB2;CSK;CD38;SRC	other
PGF	0.444444	1	4	4	DC;Endothelial;TAM;CAF	NRP1;FLT1;NRP2;VEGFA	9	4	Cancer_epi;Cancer_epi_cycling;DC;Endothelial;Plasma_cells;TAM;Tcells;Bcells;CAF	VEGFA;NRP2;NRP1;FLT1	CAF
PI16	0.5	1	1	1	DC	TNFRSF21	2	1	DC;TAM	TNFRSF21	CAF
PIK3CG	0.166667	0.5	1	1	TAM	TNF	6	2	Endothelial;Plasma_cells;TAM;Tcells;CAF;Cancer_epi	TNF;PTPN11	other
PIK3R1	0.444444	0.428571	4	3	B cells;DC;Endothelial;TAM	PTPN6;TGFB1;KDR	9	7	CAF;Cancer_epi;Cancer_epi_cycling;DC;Endothelial;Plasma_cells;TAM;Tcells;Bcells	TGFB1;FYN;PTPN6;IL7R;KDR;PTPN11;ICOS	other
PILRA	0.25	1	2	3	T cells;CAF	CD99;MXRA5;BTN3A2	8	3	Tcells;Bcells;CAF;Cancer_epi;Cancer_epi_cycling;DC;Endothelial;Plasma_cells	MXRA5;CD99;BTN3A2	other
PLA2G2A	0.625	0.833333	5	5	Cancer epithelial;DC;Endothelial;TAM;T cells	ITGB1;ITGAV;ITGA5;ERBB3;ITGA4	8	6	Cancer_epi;Cancer_epi_cycling;DC;Endothelial;Plasma_cells;TAM;Tcells;Bcells	EGFR;ITGAV;ERBB3;ITGB1;ITGA5;ITGA4	CAF
PLAT	0.111111	1	1	1	Cancer epithelial	ANXA2	9	1	Cancer_epi;Cancer_epi_cycling;DC;Endothelial;Plasma_cells;TAM;Tcells;Bcells;CAF	ANXA2	CAF
PLAU	0.142857	1	1	1	TAM	PLAUR	7	1	Cancer_epi;DC;Endothelial;Plasma_cells;TAM;Tcells;Bcells	PLAUR	CAF
PLAUR	0.222222	1	2	2	T cells;CAF	PLAU;FYN	9	2	CAF;Cancer_epi;Cancer_epi_cycling;DC;Endothelial;Plasma_cells;TAM;Tcells;Bcells	FYN;PLAU	other
PLCG1	0.125	0.5	1	1	T cells	FYN	8	2	Plasma_cells;TAM;Tcells;Bcells;CAF;Cancer_epi;Cancer_epi_cycling;DC	FYN;DDR1	other
PLCG2	0.125	0.5	1	1	T cells	FYN	8	2	Cancer_epi;Cancer_epi_cycling;DC;Endothelial;Plasma_cells;TAM;Tcells;Bcells	FYN;KDR	other
PLXDC2	0.5	1	3	1	DC;TAM;CAF	SERPINF1	6	1	CAF;Cancer_epi;Cancer_epi_cycling;DC;TAM;Tcells	SERPINF1	CAF
PLXNA2	0.25	0.666667	2	2	T cells;CAF	SEMA5A;FYN	8	3	Plasma_cells;TAM;Tcells;Bcells;CAF;Cancer_epi;Cancer_epi_cycling;DC	FYN;SEMA3C;SEMA5A	other
PLXNC1	1	1	1	1	DC	SEMA7A	1	1	DC	SEMA7A	other
PSMB8	1	1	1	1	T cells	IFNG	1	1	Tcells	IFNG	other
PSMB9	1	1	1	1	T cells	IFNG	1	1	Tcells	IFNG	other
PTGER4	0.111111	1	1	1	TAM	SPP1	9	1	Cancer_epi_cycling;DC;Endothelial;Plasma_cells;TAM;Tcells;Bcells;CAF;Cancer_epi	SPP1	other
PTK2	0.111111	0.4	1	2	T cells	FYN;TLN1	9	5	Cancer_epi;Cancer_epi_cycling;DC;Endothelial;Plasma_cells;TAM;Tcells;Bcells;CAF	FYN;TLN1;TP53;KDR;PTPN11	other
PTK2B	0.333333	0.75	3	3	TAM;T cells;B cells	PTPN6;IL7R;FYN	9	4	CAF;Cancer_epi;Cancer_epi_cycling;DC;Endothelial;Plasma_cells;TAM;Tcells;Bcells	FYN;PTPN6;IL7R;PTPN11	other
PTN	0.25	0.333333	2	2	Endothelial;TAM	SDC3;PTPRB	8	6	Cancer_epi;Cancer_epi_cycling;DC;Endothelial;Plasma_cells;TAM;Tcells;Bcells	SDC1;SDC2;PLXNB2;PTPRB;NCL;SDC3	CAF
PTPN6	0.777778	0.666667	7	24	DC;TAM;T cells;B cells;CAF;Endothelial;Plasma cells	CD79A;CD79B;CD22;LYN;SYK;PTK2B;IL6ST;CSF2RB;PECAM1;KDR;LIFR;JAK1;INSR;BCR;SIRPA;LCK;CD247;IL2RB;LAT;PIK3R1;ZAP70;JAK3;STAT3;CASP8	9	36	CAF;Cancer_epi;Cancer_epi_cycling;DC;Endothelial;Plasma_cells;TAM;Tcells;Bcells	EGFR;INSR;JAK1;CD79A;CD79B;CD22;LYN;SYK;PIK3R1;PTK2B;LAT;LCK;IL6ST;ABL1;STAT3;CASP8;PECAM1;CD247;SRC;CSF2RB;JAK2;STAT6;KDR;IL4R;SIRPA;LIFR;BCR;IFNAR1;CAPN1;CD300LF;CD72;CLEC12A;CD33;IL2RB;ZAP70;JAK3	other
PTPRB	0.125	0.666667	1	2	CAF	PTN;TNC	8	3	Plasma_cells;TAM;Tcells;Bcells;CAF;Cancer_epi;Cancer_epi_cycling;DC	MDK;PTN;TNC	other
PTPRC	0.444444	1	4	3	TAM;T cells;CAF;Endothelial	LGALS1;LGALS9;FYN	9	3	CAF;Cancer_epi;Cancer_epi_cycling;DC;Endothelial;Plasma_cells;TAM;Tcells;Bcells	FYN;LGALS9;LGALS1	other
PTPRE	0.125	1	1	1	T cells	FYN	8	1	Cancer_epi;Cancer_epi_cycling;DC;Endothelial;Plasma_cells;TAM;Tcells;Bcells	FYN	other
PTPRF	0.222222	1	2	2	T cells;CAF	NID1;FYN	9	2	CAF;Cancer_epi;Cancer_epi_cycling;DC;Endothelial;Plasma_cells;TAM;Tcells;Bcells	FYN;NID1	Cancer_epi
PTPRK	0.111111	0.5	1	1	TAM	LGALS9	9	2	Cancer_epi_cycling;DC;Endothelial;Plasma_cells;TAM;Tcells;Bcells;CAF;Cancer_epi	LGALS9;LGALS3	other
RAMP1	0.333333	1	1	1	TAM	ADM	3	1	Endothelial;TAM;Tcells	ADM	CAF
RAMP2	0.6	0.666667	3	2	TAM;CAF;DC	ADM;SCT	5	3	TAM;Tcells;CAF;DC;Endothelial	ADM;SCT;POMC	other
RAMP3	0.75	0.666667	3	2	TAM;CAF;DC	ADM;SCT	4	3	TAM;Tcells;CAF;DC	ADM;SCT;POMC	other
RARRES1	0.125	1	1	1	TAM	NRP2	8	1	CAF;Cancer_epi_cycling;DC;Endothelial;Plasma_cells;TAM;Tcells;Bcells	NRP2	Cancer_epi
RGS2	0.111111	1	1	1	Cancer epithelial	DDR1	9	1	Cancer_epi_cycling;DC;Endothelial;Plasma_cells;TAM;Tcells;Bcells;CAF;Cancer_epi	DDR1	other
ROBO1	1	1	1	1	CAF	SLIT3	1	1	CAF	SLIT3	other
RPSA	0.5	1	1	1	CAF	LAMB2	2	1	CAF;Endothelial	LAMB2	Cancer_epi
S100A1	0.5	1	1	1	TAM	TLR4	2	1	Endothelial;TAM	TLR4	Cancer_epi
S100A4	0.111111	0.25	1	1	Cancer epithelial	ERBB3	9	4	CAF;Cancer_epi;Cancer_epi_cycling;DC;Endothelial;Plasma_cells;TAM;Tcells;Bcells	EGFR;ERBB3;ERBB2;MDM2	other
S100A8	0.555556	1	5	5	TAM;T cells;B cells;DC;Endothelial	CD69;CD36;CD68;ITGB2;TLR4	9	5	CAF;Cancer_epi;Cancer_epi_cycling;DC;Endothelial;Plasma_cells;TAM;Tcells;Bcells	CD69;ITGB2;CD68;CD36;TLR4	Cancer_epi
S100A9	0.444444	1	4	4	TAM;T cells;DC;Endothelial	CD36;CD68;ITGB2;TLR4	9	4	CAF;Cancer_epi;Cancer_epi_cycling;DC;Endothelial;Plasma_cells;TAM;Tcells;Bcells	ITGB2;CD68;CD36;TLR4	Cancer_epi
S1PR1	0.125	1	1	1	TAM	SPP1	8	1	Plasma_cells;TAM;Tcells;Bcells;CAF;Cancer_epi;Cancer_epi_cycling;DC	SPP1	other
SAA1	0.666667	1	2	3	TAM;DC	CD36;FPR1;TLR2	3	3	DC;Endothelial;TAM	CD36;FPR1;TLR2	Cancer_epi
SCGB3A1	0.25	1	2	2	TAM;CAF	NOTCH3;MARCO	8	2	Cancer_epi_cycling;DC;Endothelial;Plasma_cells;TAM;Tcells;Bcells;CAF	NOTCH3;MARCO	Cancer_epi
SCN9A	0.142857	1	1	1	T cells	FYN	7	1	Endothelial;Plasma_cells;TAM;Tcells;Bcells;Cancer_epi;Cancer_epi_cycling	FYN	other
SCT	0.25	0.666667	1	2	Endothelial	RAMP2;RAMP3	4	3	Endothelial;Plasma_cells;TAM;Tcells	RAMP2;RAMP3;GPR84	other
SDC2	0.555556	0.666667	5	4	Cancer epithelial;DC;Endothelial;TAM;T cells	TGFB1;APOE;MDK;CXCL8	9	6	CAF;Cancer_epi;Cancer_epi_cycling;DC;Endothelial;Plasma_cells;TAM;Tcells;Bcells	TGFB1;MDK;APOE;PTN;ANGPTL4;CXCL8	CAF
SDC3	0.333333	0.8	3	4	T cells;CAF;Cancer epithelial	ANGPTL4;PTN;MDK;FYN	9	5	Tcells;Bcells;CAF;Cancer_epi;Cancer_epi_cycling;DC;Endothelial;Plasma_cells;TAM	FYN;MDK;PTN;ANGPTL4;CXCL8	other
SECTM1	0.125	1	1	1	T cells	CD7	8	1	Tcells;Bcells;CAF;Cancer_epi;Cancer_epi_cycling;DC;Endothelial;Plasma_cells	CD7	other
SELL	0.333333	0.666667	3	2	TAM;Endothelial;CAF	VCAN;CD34	9	3	CAF;Cancer_epi;Cancer_epi_cycling;DC;Endothelial;Plasma_cells;TAM;Tcells;Bcells	VCAN;PODXL2;CD34	other
SEMA3F	0.375	0.666667	3	2	TAM;CAF;DC	NRP1;NRP2	8	3	Plasma_cells;TAM;Tcells;Bcells;CAF;Cancer_epi;Cancer_epi_cycling;DC	NRP2;NRP1;PLXNA1	other
SEMA5A	1	1	1	2	Endothelial	MET;PLXNA2	1	2	Endothelial	MET;PLXNA2	CAF
SEMA7A	0.571429	1	4	3	Endothelial;TAM;T cells;CAF	ITGB1;ITGA1;PLXNC1	7	3	Endothelial;Plasma_cells;TAM;Tcells;CAF;Cancer_epi;Cancer_epi_cycling	ITGB1;ITGA1;PLXNC1	other
SERPINF1	0.285714	1	2	1	TAM;CAF	PLXDC2	7	1	Cancer_epi;DC;Plasma_cells;TAM;Tcells;Bcells;CAF	PLXDC2	CAF
SIGIRR	1	1	1	1	TAM	IL1B	1	1	TAM	IL1B	other
SIGLEC1	0.428571	1	3	2	CAF;Cancer epithelial;Endothelial	CD59;MXRA5	7	2	Tcells;Bcells;CAF;Cancer_epi;DC;Endothelial;Plasma_cells	MXRA5;CD59	other
SIGLEC10	0.375	1	3	2	T cells;B cells;DC	CD52;HLA-B	8	2	Tcells;Bcells;CAF;Cancer_epi;Cancer_epi_cycling;DC;Endothelial;Plasma_cells	HLA-B;CD52	other
SIRPA	0.333333	0.4	3	2	T cells;B cells;Endothelial	PTPN6;VWF	9	5	Plasma_cells;TAM;Tcells;Bcells;CAF;Cancer_epi;Cancer_epi_cycling;DC;Endothelial	VEGFA;PTPN6;CSF1;VWF;PTPN11	other
SLIT3	1	1	1	1	Endothelial	ROBO1	1	1	Endothelial	ROBO1	CAF
SLK	0.125	1	1	1	T cells	FYN	8	1	Plasma_cells;TAM;Tcells;Bcells;Cancer_epi;Cancer_epi_cycling;DC;Endothelial	FYN	other
SMPD3	0.333333	1	2	1	Endothelial;CAF	TNFRSF1A	6	1	Endothelial;Plasma_cells;TAM;Tcells;Bcells;CAF	TNFRSF1A	other
SOS1	0.142857	1	1	1	T cells	FYN	7	1	Plasma_cells;TAM;Tcells;Bcells;Cancer_epi;Cancer_epi_cycling;DC	FYN	other
SPARC	0.142857	1	1	1	CAF	FGFR1	7	1	DC;Endothelial;Plasma_cells;TAM;Tcells;Bcells;CAF	FGFR1	CAF
SPN	0.5	1	4	2	Endothelial;TAM;T cells;Cancer cycling	ICAM1;FYN	8	2	Cancer_epi_cycling;DC;Endothelial;Plasma_cells;TAM;Tcells;Bcells;Cancer_epi	FYN;ICAM1	other
SPON1	0.25	0.5	2	1	Cancer epithelial;Endothelial	APP	8	2	Cancer_epi;Cancer_epi_cycling;DC;Endothelial;Plasma_cells;TAM;Tcells;Bcells	APP;LRP8	CAF
SPON2	0.444444	1	4	5	DC;Endothelial;TAM;T cells	ITGB1;ITGA5;ITGA4;ITGB2;ITGAM	9	5	CAF;Cancer_epi;Cancer_epi_cycling;DC;Endothelial;Plasma_cells;TAM;Tcells;Bcells	ITGB2;ITGB1;ITGA5;ITGA4;ITGAM	CAF
SPP1	0.444444	0.888889	4	8	T cells;CAF;DC;Endothelial	ITGB1;ITGAV;ITGB5;ITGA5;ITGA4;S1PR1;CD44;PTGER4	9	9	CAF;Cancer_epi;Cancer_epi_cycling;DC;Endothelial;Plasma_cells;TAM;Tcells;Bcells	CD44;ITGAV;ITGB1;ITGB5;ITGA5;PTGER4;ITGA4;S1PR1;ITGA9	other
STAB1	0.375	1	3	1	CAF;Cancer epithelial;Endothelial	CD59	8	1	Plasma_cells;TAM;Tcells;Bcells;CAF;Cancer_epi;DC;Endothelial	CD59	other
STAT3	0.444444	0.6	4	3	B cells;CAF;Endothelial;TAM	PTPN6;IL6ST;IL6R	9	5	Cancer_epi;Cancer_epi_cycling;DC;Endothelial;Plasma_cells;TAM;Tcells;Bcells;CAF	FYN;PTPN6;IL6ST;PTPN11;IL6R	other
SYK	0.333333	1	3	2	TAM;T cells;B cells	PTPN6;FYN	9	2	CAF;Cancer_epi;Cancer_epi_cycling;DC;Endothelial;Plasma_cells;TAM;Tcells;Bcells	FYN;PTPN6	other
TAP1	0.166667	0.5	1	1	Cancer cycling	CALR	6	2	Cancer_epi_cycling;DC;Endothelial;Plasma_cells;Tcells;Bcells	CALR;TP53	other
TFRC	0.142857	1	1	1	DC	TNFSF13B	7	1	Cancer_epi;Cancer_epi_cycling;DC;Endothelial;Plasma_cells;TAM;Bcells	TNFSF13B	other
TGFB1	0.777778	0.857143	7	18	DC;TAM;T cells;Endothelial;B cells;CAF;Cancer epithelial	CXCR4;ITGB1;SDC2;ITGAV;ITGB5;THBS1;DCN;MMP2;FSTL1;LPP;TGFBR2;TGFBR3;APP;ACVRL1;CD109;MMP9;TGFBR1;PIK3R1	9	21	CAF;Cancer_epi;Cancer_epi_cycling;DC;Endothelial;Plasma_cells;TAM;Tcells;Bcells	EGFR;CXCR4;ITGAV;SDC2;APP;PIK3R1;CD109;ITGB1;ITGB5;THBS1;DCN;MMP2;FSTL1;LPP;TGFBR2;ACVRL1;VASN;TGFBR3;TGFBR1;ITGB8;MMP9	other
TGFB3	0.428571	0.833333	3	5	DC;Endothelial;TAM	ITGB1;TGFBR2;TGFBR3;ACVRL1;TGFBR1	7	6	Cancer_epi;Cancer_epi_cycling;DC;Endothelial;Plasma_cells;TAM;Tcells	ITGB1;ITGB5;TGFBR2;ACVRL1;TGFBR3;TGFBR1	CAF
TGFBR1	0.555556	1	5	2	T cells;B cells;CAF;DC;Endothelial	TGFB1;TGFB3	9	2	Cancer_epi;Cancer_epi_cycling;DC;Endothelial;Plasma_cells;TAM;Tcells;Bcells;CAF	TGFB1;TGFB3	other
TGFBR2	0.666667	1	6	2	DC;Endothelial;TAM;T cells;B cells;CAF	TGFB1;TGFB3	9	2	Cancer_epi;Cancer_epi_cycling;DC;Endothelial;Plasma_cells;TAM;Tcells;Bcells;CAF	TGFB1;TGFB3	CAF
TGFBR3	0.555556	1	5	3	DC;Endothelial;TAM;T cells;CAF	TGFB1;INHBA;TGFB3	9	3	Cancer_epi;Cancer_epi_cycling;DC;Endothelial;Plasma_cells;TAM;Tcells;Bcells;CAF	TGFB1;INHBA;TGFB3	CAF
THBS1	0.555556	0.666667	5	8	DC;Endothelial;TAM;T cells;CAF	TGFB1;LRP1;ITGB1;MMP2;ITGA4;CD36;MMP9;ITGA6	9	12	Cancer_epi;Cancer_epi_cycling;DC;Endothelial;Plasma_cells;TAM;Tcells;Bcells;CAF	TGFB1;SDC1;ITGA6;LRP1;ITGB1;CD47;MMP2;ITGA4;CD36;ITGA3;MMP9;PTPRJ	CAF
THBS2	0.5	0.625	4	5	DC;Endothelial;TAM;T cells	ITGB1;ITGA4;NOTCH4;CD36;ITGA6	8	8	Cancer_epi;Cancer_epi_cycling;DC;Endothelial;Plasma_cells;TAM;Tcells;Bcells	SDC1;NOTCH3;ITGA6;ITGB1;CD47;ITGA4;NOTCH4;CD36	CAF
THY1	0.125	1	1	1	T cells	FYN	8	1	Cancer_epi;Cancer_epi_cycling;DC;Endothelial;Plasma_cells;TAM;Tcells;Bcells	FYN	CAF
TIE1	1	1	1	2	CAF	ANGPTL4;ANGPTL2	1	2	CAF	ANGPTL4;ANGPTL2	other
TIGIT	0.25	1	2	2	Cancer epithelial;Endothelial	NECTIN4;NECTIN2	8	2	Bcells;CAF;Cancer_epi;Cancer_epi_cycling;DC;Endothelial;Plasma_cells;TAM	NECTIN2;NECTIN4	other
TLN1	0.333333	0.75	3	6	CAF;Endothelial;TAM	ITGB1;ITGB5;ITGA5;PTK2;ITGB4;ITGB2	9	8	Cancer_epi;Cancer_epi_cycling;DC;Endothelial;Plasma_cells;TAM;Tcells;Bcells;CAF	ITGB2;ITGB1;ITGB5;ITGA5;PTK2;ITGB8;ITGB4;CAPN1	other
TLR2	0.375	1	3	4	CAF;Cancer epithelial;Cancer cycling	VCAN;DCN;SAA1;ANXA2	8	4	Tcells;Bcells;CAF;Cancer_epi;Cancer_epi_cycling;DC;Endothelial;Plasma_cells	VCAN;ANXA2;SAA1;DCN	other
TLR4	0.333333	0.75	3	6	CAF;Cancer epithelial;Endothelial	CXCL10;DCN;ANGPTL2;S100A9;S100A8;S100A1	9	8	Plasma_cells;TAM;Tcells;Bcells;CAF;Cancer_epi;Cancer_epi_cycling;DC;Endothelial	S100A8;S100A9;S100A1;HSPA4;ANGPTL2;DCN;CXCL10;RETN	other
TM4SF1	0.111111	1	1	1	Cancer epithelial	DDR1	9	1	CAF;Cancer_epi;Cancer_epi_cycling;DC;Endothelial;Plasma_cells;TAM;Tcells;Bcells	DDR1	Cancer_epi
TNC	0.25	0.625	2	5	Endothelial;TAM	ITGB1;ITGAV;ITGA5;PTPRB;ITGA2	8	8	Cancer_epi;Cancer_epi_cycling;DC;Endothelial;Plasma_cells;TAM;Tcells;Bcells	EGFR;SDC1;ITGAV;ITGB1;ITGA5;PTPRB;ITGA2;ITGA9	CAF
TNF	0.555556	0.533333	5	8	T cells;B cells;CAF;DC;Endothelial	BCL2;TNFRSF1A;TNFRSF21;PIK3CG;NOTCH1;IFNG;TNFRSF1B;ICOS	9	15	Cancer_epi;Cancer_epi_cycling;DC;Endothelial;Plasma_cells;TAM;Tcells;Bcells;CAF	TNFRSF1A;LTBR;BCL2;TNFRSF1B;CSF1;TNFRSF21;NFE2L2;VSIR;HMOX1;PIK3CG;NOTCH1;SEMA4C;TRPM2;IFNG;ICOS	other
TNFRSF13B	0.333333	1	2	1	DC;TAM	TNFSF13B	6	1	Cancer_epi;Cancer_epi_cycling;DC;Endothelial;Plasma_cells;TAM	TNFSF13B	other
TNFRSF13C	0.333333	1	2	1	DC;TAM	TNFSF13B	6	1	Cancer_epi;Cancer_epi_cycling;DC;Endothelial;Plasma_cells;TAM	TNFSF13B	other
TNFRSF14	0.222222	1	2	1	Cancer cycling;Cancer epithelial	MIF	9	1	CAF;Cancer_epi;Cancer_epi_cycling;DC;Endothelial;Plasma_cells;TAM;Tcells;Bcells	MIF	other
TNFRSF17	0.142857	1	1	1	TAM	TNFSF13B	7	1	Endothelial;Plasma_cells;TAM;Bcells;Cancer_epi;Cancer_epi_cycling;DC	TNFSF13B	other
TNFRSF1A	0.444444	0.857143	4	6	DC;Endothelial;TAM;T cells	LTB;SMPD3;GRN;TNF;CASP8;TNFRSF1B	9	7	CAF;Cancer_epi;Cancer_epi_cycling;DC;Endothelial;Plasma_cells;TAM;Tcells;Bcells	LTB;GRN;TNF;TNFRSF1B;CASP8;SMPD3;IKBKB	CAF
TNFRSF1B	0.444444	0.75	4	3	CAF;DC;Endothelial;TAM	TNFRSF1A;GRN;TNF	9	4	Cancer_epi;Cancer_epi_cycling;DC;Endothelial;Plasma_cells;TAM;Tcells;Bcells;CAF	GRN;TNFRSF1A;TNF;BIRC2	other
TNFRSF21	0.333333	1	2	2	TAM;CAF	PI16;TNF	6	2	Cancer_epi;Endothelial;Plasma_cells;TAM;Tcells;CAF	TNF;PI16	other
TNFRSF9	1	1	1	1	DC	TNFSF9	1	1	DC	TNFSF9	other
TNFSF10	0.25	0.25	1	1	T cells	CASP8	4	4	Cancer_epi;Endothelial;Tcells;Bcells	CCR6;CASP8;TNFRSF10D;TNFRSF10B	other
TNFSF13B	0.444444	1	4	6	TAM;B cells;DC;Plasma cells	HLA-DPB1;CD40;TNFRSF13C;TNFRSF13B;TNFRSF17;TFRC	9	6	CAF;Cancer_epi;Cancer_epi_cycling;DC;Endothelial;Plasma_cells;TAM;Tcells;Bcells	HLA-DPB1;CD40;TNFRSF13C;TNFRSF13B;TFRC;TNFRSF17	other
TNFSF9	0.375	0.666667	3	2	TAM;T cells;B cells	HLA-DPA1;TNFRSF9	8	3	Endothelial;Plasma_cells;TAM;Tcells;Bcells;CAF;Cancer_epi;Cancer_epi_cycling	HLA-DPA1;PVR;TNFRSF9	other
TREM1	0.428571	1	3	1	T cells;B cells;CAF	CIRBP	7	1	Tcells;Bcells;CAF;Cancer_epi;Cancer_epi_cycling;DC;Plasma_cells	CIRBP	other
TREM2	0.125	1	1	1	CAF	APOE	8	1	Tcells;Bcells;CAF;Cancer_epi;Cancer_epi_cycling;DC;Endothelial;Plasma_cells	APOE	other
TUBA1A	0.125	1	1	1	T cells	FYN	8	1	Cancer_epi;Cancer_epi_cycling;DC;Endothelial;Plasma_cells;TAM;Tcells;Bcells	FYN	CAF
VCAM1	0.555556	0.833333	5	5	DC;Endothelial;TAM;T cells;CAF	EZR;ITGB1;ICAM1;ITGA4;ITGB2	9	6	Cancer_epi;Cancer_epi_cycling;DC;Endothelial;Plasma_cells;TAM;Tcells;Bcells;CAF	EZR;ICAM1;ITGB2;ITGB1;ITGA4;ITGA9	CAF
VCAN	0.666667	0.75	6	6	DC;Endothelial;TAM;T cells;B cells;CAF	SELL;ITGB1;ITGA4;LDLR;CD44;TLR2	9	8	CAF;Cancer_epi;Cancer_epi_cycling;DC;Endothelial;Plasma_cells;TAM;Tcells;Bcells	EGFR;CD44;SELL;LDLR;ITGB1;ITGA4;TLR2;TLR1	CAF
VCL	0.2	0.333333	1	1	CAF	ITGB5	5	3	DC;Plasma_cells;TAM;Tcells;CAF	ITGB5;SRC;CAPN1	CAF
VEGFA	0.444444	0.666667	4	8	T cells;CAF;DC;Endothelial	ITGB1;ITGAV;NRP1;PGF;KDR;FLT1;NRP2;CD44	9	12	CAF;Cancer_epi;Cancer_epi_cycling;DC;Endothelial;Plasma_cells;TAM;Tcells;Bcells	EGFR;CD44;ITGAV;NRP2;ITGB1;PGF;NRP1;NFE2L2;KDR;ITGA9;FLT1;SIRPA	other
VEGFB	0.6	1	3	3	Endothelial;TAM;CAF	NRP1;KDR;FLT1	5	3	Endothelial;TAM;Tcells;CAF;Cancer_epi	NRP1;KDR;FLT1	other
VWF	0.571429	1	4	4	TAM;T cells;CAF;DC	LRP1;ITGB1;ITGA4;SIRPA	7	4	Plasma_cells;TAM;Tcells;CAF;Cancer_epi;Cancer_epi_cycling;DC	LRP1;ITGB1;ITGA4;SIRPA	other
WNT2	0.142857	0.25	1	1	Endothelial	FZD4	7	4	Cancer_epi;DC;Endothelial;Plasma_cells;TAM;Tcells;Bcells	FZD7;LRP6;FZD3;FZD4	CAF
ZAP70	0.25	0.5	2	1	B cells;TAM	PTPN6	8	2	Bcells;CAF;Cancer_epi;Cancer_epi_cycling;DC;Endothelial;Plasma_cells;TAM	FYN;PTPN6	other

## Sheet: S10 Table
ccc	S1_name	S2_name	c	S1_size	S2_size	S1_S2_size	S2_S1_size	dL	L	r_c	u1	u2	S1	S2	s	pA	pU	p	significance	intracellular
CAF|Cancer_epi	Cancer_epi	HALLMARK_MYC_TARGETS_V1	0.088429	231	53	1	8	8	68	0.117647	0.0858154	1.03046	RPSA	RPL18;RPL6;RPLP0;RPS10;RPS2;RPS3;RPS5;RPS6	0.402269	0.002	0.001	2.82447e-05	M_A & M_U < 0.01	yes
CAF|Cancer_epi	Cancer_epi	HALLMARK_CHOLESTEROL_HOMEOSTASIS	0.0255074	229	13	2	2	2	16	0.125	0.25921	0.197453	APP;PTPRF	CLU;CTNNB1	0.108914	0.004	0.001	5.37169e-05	M_A & M_U < 0.01	yes
CAF|Cancer_epi	Cancer_epi	HALLMARK_ANDROGEN_RESPONSE	0.0199308	229	27	2	1	2	29	0.0689655	0.199872	0.0997178	APP;LSR	DBI	0.0658722	0.045	0.001	0.000495398	M_A | M_U < 0.01	yes
CAF|Cancer_epi	Cancer_epi	HALLMARK_COMPLEMENT	0.0149528	216	45	1	1	1	97	0.0103093	0.127371	0.117396	APP	CLU	0.0524425	0.027	0.001	0.000311031	M_A | M_U < 0.01	no
CAF|Cancer_epi	Cancer_epi	HALLMARK_ALLOGRAFT_REJECTION	0.0177588	200	31	1	2	2	66	0.030303	0.0858154	0.206941	RPSA	RPL39;RPS19	0.0475922	0.111	0.002	0.00208965	M_A | M_U < 0.01	yes
CAF|Cancer_epi	Cancer_epi	HALLMARK_COAGULATION	0.0149528	225	18	1	1	1	28	0.0357143	0.127371	0.117396	APP	CLU	0.0377427	0.083	0.004	0.00299144	M_A | M_U < 0.01	no
CAF|Cancer_epi	Cancer_epi	HALLMARK_TGF_BETA_SIGNALING	0.0105546	231	16	1	1	1	20	0.05	0.131839	0.080057	PTPRF	CTNNB1	0.0373393	0.025	0.001	0.000289916	M_A | M_U < 0.01	yes
CAF|Cancer_epi	Cancer_epi	HALLMARK_P53_PATHWAY	0.0142899	217	38	1	2	2	19	0.105263	0.0858154	0.166519	RPSA	RPL18;RPS12	0.0364124	0.156	0.002	0.00283062	M_A | M_U < 0.01	yes
CAF|Cancer_epi	Cancer_epi	HALLMARK_WNT_BETA_CATENIN_SIGNALING	0.0105546	233	7	1	1	1	12	0.0833333	0.131839	0.080057	PTPRF	CTNNB1	0.0351711	0.042	0.001	0.000465269	M_A | M_U < 0.01	yes
CAF|Cancer_epi	Cancer_epi	HALLMARK_HYPOXIA	0.0105883	219	45	1	1	1	31	0.0322581	0.127371	0.083129	APP	GAPDH	0.0280555	0.08	0.003	0.00224037	M_A | M_U < 0.01	yes
CAF|Cancer_epi	Cancer_epi	HALLMARK_MTORC1_SIGNALING	0.0105883	225	41	1	1	1	38	0.0263158	0.127371	0.083129	APP	GAPDH	0.0263952	0.12	0.003	0.00321459	M_A | M_U < 0.01	yes
CAF|Cancer_epi	Cancer_epi	HALLMARK_APOPTOSIS	0.0105546	213	38	1	1	1	39	0.025641	0.131839	0.080057	PTPRF	CTNNB1	0.0228844	0.14	0.006	0.00678897	M_A | M_U < 0.01	yes
CAF|Cancer_epi	Cancer_epi	HALLMARK_ESTROGEN_RESPONSE_LATE	0.0114584	222	47	1	1	1	37	0.027027	0.127371	0.0899609	APP	KLK11	0.0222438	0.17	0.009	0.0114482	M_A | M_U < 0.01	yes
CAF|Cancer_epi	Cancer_epi	HALLMARK_DNA_REPAIR	0.00860889	233	24	1	1	1	23	0.0434783	0.0858154	0.100319	RPSA	POLR2F	0.0204803	0.242	0.002	0.00417858	M_A | M_U < 0.01	yes
CAF|Cancer_epi	Cancer_epi	HALLMARK_UNFOLDED_PROTEIN_RESPONSE	0.00654737	232	25	1	1	1	15	0.0666667	0.0858154	0.076296	RPSA	EEF2	0.0175011	0.226	0.001	0.00212326	M_A | M_U < 0.01	yes
CAF|Cancer_epi	Cancer_epi	HALLMARK_OXIDATIVE_PHOSPHORYLATION	0.00860889	230	49	1	1	1	25	0.04	0.0858154	0.100319	RPSA	POLR2F	0.011758	0.661	0.011	0.0430724	M_A & M_U > 0.01	yes
